# Supplementary material for: AnvRV virus in the parasitoid wasp Anagyrus vladimiri: localization, effect on gene expression, and prevalence
Source: Microbiol Spectr. 2026 May 26;14(7):e01636-25. doi: 10.1128/spectrum.01636-25 (PMC13340311; doi:10.1128/spectrum.01636-25)
Supplement: Supplemental tables — Tables S1 to S6. [file spectrum.01636-25-s0004.xlsx]

## Sheet: RNA Datamining
Table S1. SRA Accession numbers used for transcriptomic datamining. This table lists the wasp species, host information, and corresponding SRA accession identifiers retrieved from public databases for the comparative analysis.
SRA accession	Wasp species	Host	Family
SRR19880476	Ceratosolen fusciceps	Herbivore (fig wasps)	Agaonidae
SRR19880488	Ceratosolen fusciceps	Herbivore (fig wasps)	Agaonidae
SRR974928	Ceratosolen solmsi	Herbivore (fig wasps)	Agaonidae
SRR974929	Ceratosolen solmsi	Herbivore (fig wasps)	Agaonidae
SRR5343961	Ceratosolen solmsi marchali	Herbivore (fig wasps)	Agaonidae
SRR1502924	Courtella sp. AD-2014	Herbivore (fig wasps)	Agaonidae
SRR12899207	Platyneura mayri	Herbivore (fig wasps)	Agaonidae
SRR14612114	Wiebesia sp. 2 BL-2021	Herbivore (fig wasps)	Agaonidae
SRR14612125	Wiebesia sp. 3 BL-2021	Herbivore (fig wasps)	Agaonidae
SRR1503154	Aphelinus abdominalis	Aphids	Aphelinidae
SRR1502971	Encarsia formosa	Whiteflies	Aphelinidae
SRR14883082	Encarsia suzannae	Whiteflies	Aphelinidae
SRR14883330	Encarsia suzannae	Whiteflies	Aphelinidae
SRR24094050	Eretmocerus hayati	Whiteflies	Aphelinidae
SRR24094054	Eretmocerus hayati	Whiteflies	Aphelinidae
SRR24094058	Eretmocerus hayati	Whiteflies	Aphelinidae
SRR8419273	Brachymeria lasus	Moths	Chalcididae
SRR8419274	Brachymeria lasus	Moths	Chalcididae
SRR1503040	Brachymeria minuta	Lepidoptera	Chalcididae
SRR14127480	Lariophagus distinguendus	Beetles	Chalcididae
SRR1502979	Lariophagus distinguendus	Beetles	Chalcididae
SRR1811925	Elasmus sp. AD-2014	Moths	Elasmidae
SRR2966926	Aenasius bambawalei	Mealybugs	Encyrtidae
SRR1864696	Copidosoma floridanum	Moths	Encyrtidae
SRR1864697	Copidosoma floridanum	Moths	Encyrtidae
DRR168243	Copidosoma floridanum	Moths	Encyrtidae
SRR5369853	Diversinervus elegans	Soft scales	Encyrtidae
SRR19049041	Anagyrus vladimiri	Mealybugs	Encyrtidae
SRR1503005	Leptomastix dactylopii	Mealybugs	Encyrtidae
SRR1502934	Metaphycus flavus	Soft scales	Encyrtidae
SRR5974922	Ooencyrtus telenomicida	Stink bug	Encyrtidae
SRR1502942	Lachaisea equicollis	Herbivore (fig wasps)	Epichrysomallidae
SRR1811929	Eucharis adscendens	Ant larvae	Eucharitidae
SRR21620783	Chouioia cunea	Moths	Eulophidae
SRR1503153	Diglyphus isaea	Flies (Leaf-miners)	Eulophidae
SRR6470140	Melittobia digitata	Bees	Eulophidae
SRR25496109	Phymastichus coffea	Beetles	Eulophidae
SRR12325115	Quadrastichus mendeli	Wasps	Eulophidae
SRR1502935	Tamarixia radiata	Psyllids	Eulophidae
SRR7206631	Tetrastichus brontispae	Longissima	Eulophidae
SRR13068795	Tetrastichus brontispae	Longissima	Eulophidae
SRR13871530	Anastatus	Moths	Eupelmidae
SRR11860499	Anastatus disparis	Moths	Eupelmidae
SRR11860500	Anastatus disparis	Moths	Eupelmidae
SRR4034898	Anastatus japonicus	Moths	Eupelmidae
SRR24556968	Anastatus sp.	Moths	Eupelmidae
SRR24556969	Anastatus sp.	Moths	Eupelmidae
SRR8193437	Anastatus sp. PCL-2018	Moths	Eupelmidae
SRR18758686	Anastatus sp. PCL-2021	Moths	Eupelmidae
SRR1502937	Brasema neomexicana	Scale insect?	Eupelmidae
SRR1503054	Eupelmus urozonus	Beetles	Eupelmidae
SRR1503159	Oodera sp. AD-2014	Beetles	Eupelmidae
SRR15334823	Bruchophagus sp. 1 TD-2021a	Gall wasp	Eurytomidae
SRR1503111	Eurytoma brunniventris	Gall-forming insects	Eurytomidae
SRR1502944	Sycophila biguttata	Herbivore (fig wasps)	Eurytomidae
SRR1503114	Leucospis dorsigera	Bees	Leucospidae
SRR16213284	Vine mealybug	NA	Mealybugs
SRR16213285	Vine mealybug	NA	Mealybugs
SRR16213286	Vine mealybug	NA	Mealybugs
SRR15213155	Anagrus nilaparvatae	Planhoppers	Mymaridae
SRR15213156	Anagrus nilaparvatae	Planhoppers	Mymaridae
SRR1502939	Cosmocomoidea morgani	Leefhopper	Mymaridae
SRR1502933	Cosmocomoidea morrilli	Leefhopper	Mymaridae
SRR1502922	Cosmocomoidea triguttata	Leefhopper	Mymaridae
SRR12736610	Stethynium sp. JL-2020	Leefhopper	Mymaridae
SRR1502969	Orasema simulatrix	Ants	Ormoceridae
SRR1503043	Ormyrus sp. AD-2014	Gall wasp	Ormyridae
SRR1503121	Perilampus aeneus	Gall-forming insects	Perilampidae
SRR2910690	Anisopteromalus calandrae	Beetles	Pteromalidae
SRR21011769	Anisopteromalus calandrae	Beetles	Pteromalidae
SRR1502962	Elisabethiella stueckenbergi	Herbivore (fig wasps)	Pteromalidae
SRR12903424	Micranisa ralianga	Herbivore (fig wasps)	Pteromalidae
SRR11324575	Nasonia giraulti	Flies	Pteromalidae
SRR4419178	Nasonia giraulti	Flies	Pteromalidae
SRR6203235	Nasonia vitripennis	Flies	Pteromalidae
SRR3748963	Nasonia vitripennis	Flies	Pteromalidae
SRR16854219	Nasonia vitripennis	Flies	Pteromalidae
SRR8304914	Nasonia vitripennis	Flies	Pteromalidae
SRR6407782	Nasonia vitripennis	Flies	Pteromalidae
SRR4419177	Nasonia vitripennis	Flies	Pteromalidae
SRR988303	Nasonia vitripennis	Flies	Pteromalidae
SRR3046453	Nasonia vitripennis	Flies	Pteromalidae
SRR12332137	Nasonia vitripennis	Flies	Pteromalidae
SRR13684674	Nasonia vitripennis	Flies	Pteromalidae
SRR11324580	Nasonia vitripennis x Nasonia giraulti	Flies	Pteromalidae
SRR4437311	Nasonia vitripennis x Nasonia giraulti	Flies	Pteromalidae
SRR12898365	Odontofroggatia galili	Herbivore (fig wasps)	Pteromalidae
SRR1503119	Pachycrepoideus vindemmiae	Flies	Pteromalidae
SRR1502956	Philocaenus barbarus	Herbivore (fig wasps)	Pteromalidae
SRR1502959	Philotrypesis parca	Herbivore (fig wasps)	Pteromalidae
SRR1823062	Pteromalus puparum	Butterflies	Pteromalidae
SRR1823064	Pteromalus puparum	Butterflies	Pteromalidae
SRR9851828	Pteromalus puparum	Butterflies	Pteromalidae
SRR1502981	Spalangia cameroni	Flies	Pteromalidae
SRR2954670	Spalangia endius	Flies	Pteromalidae
SRR1038395	Spalangia endius	Flies	Pteromalidae
SRR21010983	Theocolax elegans	Rice weevil	Pteromalidae
SRR21011765	Theocolax elegans	Rice weevil	Pteromalidae
SRR4419176	Trichomalopsis sarcophagae	Flies	Pteromalidae
SRR4419179	Trichomalopsis sarcophagae	Flies	Pteromalidae
SRR4419188	Trichomalopsis sarcophagae	Flies	Pteromalidae
SRR4419175	Urolepis rufipes	Flies	Pteromalidae
SRR12904129	Walkerella microcarpae	Herbivore (fig wasps)	Pteromalidae
SRR12904130	Walkerella microcarpae	Herbivore (fig wasps)	Pteromalidae
SRR1502982	Tanaostigmodes howardii	Gall wasp	Tanaostigmatidae
SRR1502999	Bootanomyia dorsalis	Gall wasp	Torymidae
SRR1805097	Megastigmus spermotrophus	Herbivore (conifer trees)	Torymidae
SRR1805105	Megastigmus spermotrophus	Herbivore (conifer trees)	Torymidae
SRR1503023	Podagrion pachymerum	Grasshoppers	Torymidae
SRR1503116	Torymus bedeguaris	Gall wasp	Torymidae
SRR1502955	Otitesella tsamvi	Herbivore (fig wasps)	Trichogrammatidae
SRR6937122	Trichogramma	Moths	Trichogrammatidae
ERR3804602	Trichogramma brassicae	Moths	Trichogrammatidae
SRR3756972	Trichogramma chilonis	Moths	Trichogrammatidae
SRR6109668	Trichogramma chilonis	Moths	Trichogrammatidae
SRR19268382	Trichogramma chilonis	Moths	Trichogrammatidae
SRR13060931	Trichogramma dendrolimi	Moths	Trichogrammatidae
SRR1503047	Trichogramma evanescens	Moths	Trichogrammatidae
SRR5131265	Trichogramma japonicum	Moths	Trichogrammatidae
SRR8502612	Trichogramma pretiosum	Moths	Trichogrammatidae
SRR23825902	Trichogramma pretiosum	Moths	Trichogrammatidae

## Sheet: Venom associated genes
Table S2. Differentially expressed genes (DEGs) identified in this study with known venom associations. Genes are categorized by functional groups and include annotations, source species from literature, and the direction of differential expression (Up/Down).
Gene set	Annotation	Annotation	Species	number of DE isoform	UP/ Down DE
General	14-3-3 protein zeta	Conserved regulatory molecules that are expressed in all eukaryotic cells.	Diversinervus elegans	1	Up
	4-coumarate--CoA ligase 1-like	Abundant venom protein.	Tetrastichus brontispae	2	Up
	Apyrase isoform X1	Calcium-activated plasma membrane-bound enzyme, Apyrase activity is also present in the saliva of haematophagous arthropods.	Nasonia vitripennis	3	Up
	Serine protease 102 precursor	Enzymes that cleave peptide bonds in proteins, in which serine serves as the nucleophilic amino acid at the active site.	N. vitripennis	5	4 up 1 down
	Spectrin beta chain isoform X8	Membrane-associated proteins implicated in several aspects of synaptic function, including neurotransmitter release from presynaptic terminals.	N. vitripennis	1	Up
	Troponin C-like isoform X1	Predicted muscle function for pumping and injecting venom during oviposition.	Anisopteromalus calandrae	1	Up
	Trypsin-1	Serine protease from the PA clan superfamily.	Bracon nigricans	5	Up
Immune	Chitotriosidase-1	Enzyme involved in the degradation of chitin.	Anastatus japonicus	1	Up
	Glycoside hydrolase	Chitinase. Manipulate the transcription of host immune genes following infection.	N. vitripennis, Leptopilina boulardi.	1	Up
	Nasonin-3	Defensin-like peptide - inhibits the melanization of its host's haemocytes through decrease of the PO activity.	N. vitripennis,	1	Up
	NF-kappa-B inhibitor zeta	Inhibits immune response transcription	C. vestalis Chelonus insularis	1	Up
	Omega-conotoxin-like protein 1	Ion channel inhibitors known in many toxins as well as parasitoids. i.	N. vitripennis, Aphidius ervi	1	Up
	Peritrophin-1-like	Associated with structural and functional integrity of peritrophic membranes.	Anisopteromalus calandrae	2	Up
	Peroxiredoxin-6-like	Involved in the protection of venom gland secretory cells against the venom toxins they produce.	D. elegans	1	Up
	Protein yellow-like	associated with ancestral melanization function conserved in some yellow family members, as previously suggested.	C. inanitus, L. heterotoma,	1	Up
	Ras-like GTP-binding protein Rho1	Function in dysregulating the cytoskeleton of host cells. Rac-1-deficient Drosophila fails to encapsulate foreign materials / potential role in modifying the morphology and the adhesive properties of the host lamellocytes.	L. boulardi	4	Up
	Thioredoxin reductase 2	Catalyses the reduction of oxidised thioredoxins.	C. vestalis, L. boulardi	1	Up
	V-type proton ATPase	Acidify a wide array of intracellular organelles and pumps protons across the plasma membranes cells.	N. vitripennis.	1	Up
	Ankyrin-2	Viral ankyrin from polydna virus found to bind to NF-kB inhibitor.	Campoletis sonorensis ichnovirus	1	Up
	Venom laccase isoform X1	Multicopper oxidases belongs to phenoloxidases related in melanization process.	Ooencyrtus telenomicida.	1	Up
Metabolism	Alpha-amylase	Regulate host metabolism	Pteromalus puparum.	1	Up
	Alpha-glucosidase-like	Associated with the exploitation of host carbohydrates for nutritional needs of parasitoid offspring.	D. elegans	2	Up
	Apolipoprotein D	Essential components of lipophorin serving as lipid transport vehicles.	Hyposoter didymator, D. elegans	1	Down
	Beta-galactosidase	Enzyme that hydrolyze some glycosidic bonds.	Sirex nitobei.	4	Up
	Carboxypeptidase B-like	Highly specific for excising C-terminal Lys and Arg residues from peptides and proteins	Cotesia vestalis, N. vitripennis.	1	Up
	Cellular retinoic acid-Binding protein 2-like	Involved in lipid metabolism.	N. vitripennis	1	Up
	Esterase FE4-like	Esterase could change the lipid metabolism of the host and delay the development of the host.	C.inanitus, H. didymator, L. heterotoma	1	Up
	Lysosomal alpha-mannosidase isoform X1	Takes part in the sequential degradation of oligosaccharides.	Bracon nigricans	2	Up
	Multiple inositol polyphosphate phosphatase 1	Esterase.	N. vitripennis	1	Up
	Venom acid phosphatase Acph-1	Release hydrocarbons and provide nutrients for wasps.	Pimpla hypochondriaca	1	Up
	Venom carboxylesterase-6	Enhancing the host nutritional suitability.	N. vitripennis, A. calandrae	9	Up
		.
Unknown	Nose resistant to fluoxetine protein 6	Participates in oogenesis and embryogenesis and neurodegeneration.	N. vitripennis	5	Up
	Pancreatic triacylglycerol lipase-like	Unknown	P. puparum	2	Up
	Retinal dehydrogenase 1-like	Catalyzes the reaction converting retinal to retinoic acid.	N. vitripennis.	1	Up
	Spermine oxidase	Metabolic enzyme identified in snake venom and demonstrated to have a trypanocidal activity.	L. heterotoma.	1	Up
	Vacuolar protein-sorting	Involved in the intracellular sorting and delivery of soluble vacuolar proteins.	N. vitripennis	1	Down

## Sheet: Gene annotation
Table S3. Differentially expressed transcripts and functional annotations. Data includes transcript IDs, expression statistics (log2FoldChange, p-values) generated via DESeq2, and functional annotations based on Diamond searches against the Drosophila melanogaster database.
Transcript	sampleA	sampleB	baseMeanA	baseMeanB	baseMean	log2FoldChange	lfcSE	stat	pvalue	padj	uniprot acc	annotation
TRINITY_DN19554_c0_g1	inf	uni	3446.78	12.4058	1729.59	8.12553	0.459999	17.6643	7.9e-70	2.9e-65	no hit	hypothetical protein [Anagyrus vladimiri reovirus]
TRINITY_DN45359_c0_g1	inf	uni	37653.8	107.214	18880.5	8.45645	0.747969	11.3059	1.23e-29	2.25e-25	P35004.2	trypsin-1-like, partial [Ceratosolen solmsi marchali]
TRINITY_DN24028_c0_g1	inf	uni	411.841	12.4175	212.129	5.05133	0.451404	11.1903	4.55e-29	5.56e-25	Q86GC8.2	esterase FE4-like [Copidosoma floridanum]
TRINITY_DN37781_c0_g1	inf	uni	1690.78	13.4899	852.135	6.97691	0.63542	10.98	4.77e-28	3.5e-24	no hit	hypothetical protein [Anagyrus vladimiri reovirus]
TRINITY_DN49428_c0_g1	inf	uni	4933.3	74.0836	2503.69	6.05655	0.551031	10.9913	4.21e-28	3.5e-24	O46107.2	lipase 3-like [Copidosoma floridanum]
TRINITY_DN4585_c0_g1	inf	uni	472.893	162.843	317.868	1.54012	0.145267	10.602	2.92e-26	1.78e-22	Q9VBP3.1	NF-kappa-B inhibitor zeta [Temnothorax longispinosus]
TRINITY_DN59272_c0_g1	inf	uni	10311	113.907	5212.48	6.50146	0.625367	10.3962	2.58e-25	1.2e-21	P07191.2	alpha-glucosidase-like [Nasonia vitripennis]
TRINITY_DN7574_c0_g1	inf	uni	984.246	65.2493	524.748	3.913	0.376443	10.3947	2.62e-25	1.2e-21		beta-galactosidase [Nasonia vitripennis]
TRINITY_DN27291_c0_g1	inf	uni	9337.85	121.689	4729.77	6.26145	0.604574	10.3568	3.9e-25	1.59e-21		protein G12 [Ooceraea biroi]
TRINITY_DN53569_c0_g1	inf	uni	7883.61	44.1996	3963.91	7.47735	0.732533	10.2075	1.83e-24	6.73e-21		protein G12-like [Trachymyrmex septentrionalis]
TRINITY_DN51389_c0_g1	inf	uni	8419.16	245.748	4332.45	5.09801	0.52181	9.76986	1.52e-22	4.63e-19		probable salivary secreted peptide [Nasonia vitripennis]
TRINITY_DN13730_c2_g1	inf	uni	3465.8	46.2075	1756	6.2275	0.642305	9.69556	3.15e-22	8.88e-19		venom carboxylesterase-6 [Nasonia vitripennis]
TRINITY_DN3358_c0_g1	inf	uni	4768.89	339.18	2554.04	3.81322	0.404294	9.43178	4.03e-21	1.06e-17		myogenesis-regulating glycosidase-like [Copidosoma floridanum]
TRINITY_DN574_c1_g1	inf	uni	4263.92	92.3483	2178.13	5.52679	0.601341	9.19077	3.9e-20	9.53e-17		cellular retinoic acid-binding protein 2-like [Copidosoma floridanum]
TRINITY_DN9696_c0_g1	inf	uni	1163.8	21.1159	592.458	5.78496	0.632174	9.15089	5.65e-20	1.29e-16		TD and POZ domain-containing protein 1-like [Copidosoma floridanum] / protein roadkill isoform X2 [Bradysia coprophila]
TRINITY_DN36657_c0_g1	inf	uni	5804.72	152.828	2978.77	5.24657	0.581755	9.01852	1.91e-19	4.11e-16		mite allergen Lep d 7-like isoform X2 [Belonocnema kinseyi]
TRINITY_DN4606_c0_g1	inf	uni	10306.3	334.706	5320.51	4.94495	0.556515	8.88556	6.36e-19	1.3e-15		maltase 1-like [Copidosoma floridanum]
TRINITY_DN48361_c0_g1	inf	uni	2289.31	66.2476	1177.78	5.10722	0.580375	8.79986	1.37e-18	2.64e-15		trypsin-1 [Copidosoma floridanum]
TRINITY_DN7210_c0_g1	inf	uni	879.18	31.8517	455.516	4.78423	0.552977	8.65178	5.07e-18	8.08e-15		4-coumarate--CoA ligase 1-like [Copidosoma floridanum]
TRINITY_DN5454_c0_g1	inf	uni	2937.93	148.926	1543.43	4.30217	0.497145	8.65376	4.98e-18	8.08e-15		hypothetical protein QAD02_005783 [Eretmocerus hayati]
TRINITY_DN13730_c1_g1	inf	uni	3171.24	109.685	1640.46	4.85315	0.580521	8.35998	6.27e-17	9.2e-14		venom carboxylesterase-6 [Nasonia vitripennis]
TRINITY_DN43130_c0_g1	inf	uni	5183.61	186.082	2684.84	4.79874	0.574857	8.34771	6.96e-17	9.81e-14		lysozyme-like [Copidosoma floridanum]
TRINITY_DN1411_c0_g1	inf	uni	768.952	286.53	527.741	1.42336	0.172088	8.27115	1.33e-16	1.8e-13		trans-1,2-dihydrobenzene-1,2-diol dehydrogenase [Copidosoma floridanum]
TRINITY_DN19524_c0_g1	inf	uni	742.472	118.416	430.444	2.64826	0.324221	8.16808	3.13e-16	4.1e-13		cytochrome P450 9e2-like [Copidosoma floridanum]
TRINITY_DN7152_c0_g1	inf	uni	441.661	51.1447	246.403	3.10953	0.383881	8.10026	5.48e-16	6.7e-13		retinoid-inducible serine carboxypeptidase-like [Phymastichus coffea]
TRINITY_DN30191_c0_g2	inf	uni	676.292	40.181	358.236	4.07303	0.510115	7.98453	1.41e-15	1.62e-12		V-type proton ATPase 116 kDa subunit a-like isoform X1 [Trichogramma pretiosum]
TRINITY_DN53158_c0_g1	inf	uni	534.822	22.9402	278.881	4.55356	0.572786	7.94983	1.87e-15	2.07e-12		trypsin-like [Copidosoma floridanum]
TRINITY_DN51086_c0_g1	inf	uni	410.923	109.429	260.176	1.9057	0.240355	7.92871	2.21e-15	2.32e-12		myrosinase 1-like [Copidosoma floridanum]
TRINITY_DN56112_c0_g1	inf	uni	12498.6	293.857	6396.23	5.41047	0.683732	7.91314	2.51e-15	2.56e-12		alpha-glucosidase-like precursor [Nasonia vitripennis]
TRINITY_DN12898_c0_g2	inf	uni	5144.44	167.261	2655.85	4.94253	0.626828	7.885	3.15e-15	3e-12		venom laccase isoform X1 [Nasonia vitripennis]
TRINITY_DN2180_c0_g2	inf	uni	1307.91	563.261	935.584	1.21579	0.154224	7.88327	3.19e-15	3e-12		galactose mutarotase-like isoform X1 [Phymastichus coffea]
TRINITY_DN12203_c0_g2	inf	uni	0	87.2169	43.6085	-8.89312	1.14555	-7.76319	8.28e-15	7.59e-12		kinesin-like protein GA13060 [Nasonia vitripennis]
TRINITY_DN38401_c0_g1	inf	uni	0	48.398	24.199	-8.04188	1.03908	-7.73946	9.98e-15	8.93e-12		hCG22238 [Homo sapiens]
TRINITY_DN2844_c0_g1	inf	uni	1164.42	317.042	740.73	1.8771	0.242966	7.72577	1.11e-14	9.7e-12		zinc finger protein GLI4-like [Ceratosolen solmsi marchali]
TRINITY_DN23347_c0_g1	inf	uni	13035.5	187.683	6611.58	6.11761	0.792892	7.71556	1.2e-14	1.03e-11		chymotrypsin-2-like [Copidosoma floridanum]
TRINITY_DN44184_c0_g1	inf	uni	179.241	41.4356	110.338	2.10546	0.274426	7.67223	1.69e-14	1.38e-11		major antigen isoform X5 [Copidosoma floridanum] / GRIP and coiled-coil domain-containing protein 2 isoform X4 [Copidosoma floridanum] / myosin-7 isoform X3 [Nasonia vitripennis]
TRINITY_DN24875_c0_g2	inf	uni	0	37.4723	18.7361	-7.67318	1.00205	-7.65747	1.9e-14	1.5e-11		seizure 6-like protein 2 isoform X7 [Grammomys surdaster] NO INSECT RESEMLENCE
TRINITY_DN21355_c0_g1	inf	uni	0	49.9833	24.9917	-22.1107	3.02753	-7.3032	2.81e-13	1.53e-10		drug resistance transporter, EmrB/QacA family [Burkholderia thailandensis E264]
TRINITY_DN47590_c0_g1	inf	uni	10308.9	176.874	5242.89	5.86444	0.771916	7.59725	3.02e-14	2.31e-11		chitotriosidase-1 isoform X2 [Nasonia vitripennis]
TRINITY_DN41987_c0_g1	inf	uni	0	56.3005	28.1503	-22.2785	3.02738	-7.35901	1.85e-13	1.11e-10		DUF1338 domain-containing protein [Herbaspirillum sp. C9C3]
TRINITY_DN44545_c0_g1	inf	uni	0	54.5221	27.261	-22.2315	3.02742	-7.3434	2.08e-13	1.21e-10		DUF308 domain-containing protein [Burkholderia contaminans]
TRINITY_DN6586_c0_g1	inf	uni	848.396	86.9218	467.659	3.28673	0.434982	7.55602	4.16e-14	3.11e-11		apyrase-like [Copidosoma floridanum]
TRINITY_DN5367_c0_g1	inf	uni	12129.2	311.281	6220.24	5.28402	0.704605	7.49926	6.42e-14	4.71e-11		protein CREG1-like [Copidosoma floridanum]
TRINITY_DN15566_c0_g1	inf	uni	0	70.6993	35.3496	-22.5931	3.02714	-7.46353	8.42e-14	6.06e-11		IclR family transcriptional regulator [Burkholderia contaminans]
TRINITY_DN18011_c0_g1	inf	uni	0	64.77	32.385	-22.4744	3.02722	-7.42408	1.14e-13	7.71e-11		ESPR domain-containing protein [Burkholderia contaminans]
TRINITY_DN5733_c0_g2	inf	uni	46220.7	1065.46	23643.1	5.43903	0.729388	7.45697	8.85e-14	6.24e-11		maltase 1-like [Copidosoma floridanum]
TRINITY_DN55076_c0_g1	inf	uni	0	40.9098	20.4549	-7.80462	1.04946	-7.4368	1.03e-13	7.14e-11		myotubularin-related protein 4 isoform 3 [Mus musculus] NO INSECT RESEMLENCE
TRINITY_DN6556_c0_g1	inf	uni	830.381	289.782	560.081	1.51765	0.205581	7.38225	1.56e-13	9.84e-11		beta-galactosidase-1-like protein [Copidosoma floridanum]
TRINITY_DN14672_c0_g1	inf	uni	531.56	100.366	315.963	2.40449	0.332327	7.23533	4.64e-13	2.18e-10		multiple inositol polyphosphate phosphatase 1 [Nasonia vitripennis]
TRINITY_DN11100_c0_g2	inf	uni	0	48.0577	24.0288	-22.0573	3.02758	-7.28544	3.21e-13	1.63e-10		FAD-dependent oxidoreductase [Herbaspirillum sp.]
TRINITY_DN17932_c0_g2	inf	uni	0	44.4167	22.2083	-21.8628	3.0277	-7.22094	5.16e-13	2.4e-10		AraC family transcriptional regulator [Burkholderia contaminans]
TRINITY_DN15863_c0_g1	inf	uni	0	62.1373	31.0687	-22.4118	3.02727	-7.4033	1.33e-13	8.86e-11		fimbrial biogenesis outer membrane usher protein, partial [Burkholderia contaminans]
TRINITY_DN4358_c0_g1	inf	uni	1175.45	267.995	721.72	2.13274	0.296025	7.2046	5.82e-13	2.66e-10		cytochrome P450 9P4 [Nasonia vitripennis]
TRINITY_DN34820_c0_g1	inf	uni	852.299	48.6057	450.452	4.13101	0.577838	7.14908	8.74e-13	3.91e-10		serine protease 102 precursor [Nasonia vitripennis]
TRINITY_DN584_c2_g1	inf	uni	230.912	109.876	170.394	1.07801	0.152635	7.06265	1.63e-12	7.05e-10		forkhead box protein O-like [Ceratosolen solmsi marchali]
TRINITY_DN2523_c0_g1	inf	uni	22994.7	453.37	11724	5.66434	0.804477	7.04103	1.91e-12	8.14e-10		chymotrypsin-1-like [Nicrophorus vespilloides]
TRINITY_DN2745_c0_g1	inf	uni	14668.1	929.335	7798.71	3.9803	0.569234	6.99238	2.7e-12	1.14e-09		protein NPC2 homolog [Ceratosolen solmsi marchali]
TRINITY_DN615_c4_g1	inf	uni	497.258	22.908	260.083	4.43319	0.641978	6.90553	5e-12	2.06e-09		cuticle protein 2-like [Ceratosolen solmsi marchali]
TRINITY_DN13730_c0_g1	inf	uni	762.175	262.181	512.178	1.54056	0.224788	6.85338	7.21e-12	2.84e-09		venom carboxylesterase-6 [Nasonia vitripennis]
TRINITY_DN7210_c0_g2	inf	uni	737.81	48.9306	393.37	3.91067	0.573033	6.82452	8.82e-12	3.44e-09		4-coumarate--CoA ligase 1-like [Copidosoma floridanum]
TRINITY_DN2340_c0_g2	inf	uni	430.031	33.8298	231.931	3.66921	0.538767	6.81039	9.73e-12	3.72e-09		thioredoxin reductase 2, mitochondrial isoform X4 [Nasonia vitripennis]
TRINITY_DN21025_c0_g1	inf	uni	74.7884	16.8241	45.8062	2.15229	0.316288	6.80482	1.01e-11	3.82e-09		nesprin-1 isoform X3 [Nasonia vitripennis]
TRINITY_DN29558_c0_g1	inf	uni	4006.69	81.875	2044.28	5.61209	0.834681	6.72363	1.77e-11	6.56e-09		zinc carboxypeptidase-like [Trichogramma pretiosum]
TRINITY_DN54610_c0_g1	inf	uni	0	35.5596	17.7798	-7.60317	1.13805	-6.6809	2.37e-11	8.71e-09		serine/threonine-protein kinase Tao isoform X2 [Vespa velutina]
TRINITY_DN41364_c0_g1	inf	uni	595.633	267.441	431.537	1.15611	0.174142	6.63889	3.16e-11	1.15e-08		selenium-binding protein 1-A-like [Copidosoma floridanum]
TRINITY_DN59552_c0_g1	inf	uni	15745.9	559.628	8152.75	4.81435	0.727529	6.61741	3.66e-11	1.31e-08		nasonin-3 precursor [Nasonia vitripennis] very low
TRINITY_DN31910_c0_g1	inf	uni	231.251	22.3811	126.816	3.3729	0.511831	6.58987	4.4e-11	1.55e-08		cytochrome P450 6CK8 [Nasonia vitripennis]
TRINITY_DN3602_c0_g2	inf	uni	799.492	20.6578	410.075	5.27691	0.801215	6.58613	4.51e-11	1.57e-08		cytochrome P450 4AB14 precursor [Nasonia vitripennis]
TRINITY_DN23690_c0_g1	inf	uni	90.4369	23.2092	56.823	1.9475	0.29575	6.58498	4.55e-11	1.57e-08		titin homolog isoform X4 [Nasonia vitripennis]
TRINITY_DN51784_c0_g1	inf	uni	457.929	81.5926	269.761	2.48594	0.381949	6.50856	7.59e-11	2.51e-08		UDP-glucuronosyltransferase 2B16-like [Trichogramma pretiosum]
TRINITY_DN6586_c0_g2	inf	uni	476.012	33.7613	254.887	3.81352	0.586605	6.501	7.98e-11	2.61e-08		apyrase isoform X1 [Ooceraea biroi]
TRINITY_DN51223_c0_g1	inf	uni	825.187	197.608	511.397	2.06122	0.318717	6.46723	9.98e-11	3.18e-08		Ecdysteroid Kinase 17 [Neodiprion lecontei]
TRINITY_DN44578_c0_g1	inf	uni	4751.19	91.312	2421.25	5.70017	0.882309	6.46052	1.04e-10	3.3e-08		trypsin-4-like, partial [Chrysoperla carnea]
TRINITY_DN832_c3_g1	inf	uni	686.363	283.669	485.016	1.27571	0.197513	6.45889	1.05e-10	3.31e-08		sodium/potassium/calcium exchanger 3-like [Copidosoma floridanum]
TRINITY_DN57893_c0_g1	inf	uni	663.696	57.0217	360.359	3.5424	0.548801	6.4548	1.08e-10	3.37e-08		alpha-L-fucosidase-like [Nasonia vitripennis]
TRINITY_DN12228_c0_g2	inf	uni	2324.9	274.661	1299.78	3.08173	0.478169	6.44486	1.16e-10	3.54e-08		ER lumen protein-retaining receptor [Nasonia vitripennis]
TRINITY_DN7291_c0_g1	inf	uni	555.698	224.58	390.139	1.3087	0.203339	6.43604	1.23e-10	3.69e-08		basic-leucine zipper transcription factor A [Nasonia vitripennis] / tumor protein p53-inducible nuclear protein 2 isoform X2 [Bombus affinis] / serum response factor homolog A-like [Phymastichus coffea]
TRINITY_DN58189_c0_g1	inf	uni	29110.4	1235.63	15173	4.55814	0.709003	6.42895	1.28e-10	3.8e-08		lysosomal alpha-mannosidase isoform X1 [Copidosoma floridanum]
TRINITY_DN7_c0_g2	inf	uni	2816.41	1181.42	1998.92	1.25328	0.194926	6.4295	1.28e-10	3.8e-08		peroxiredoxin-6-like [Megalopta genalis]
TRINITY_DN5886_c0_g1	inf	uni	1033.86	330.811	682.336	1.64471	0.257151	6.39592	1.6e-10	4.68e-08		lysosomal alpha-mannosidase isoform X1 [Nasonia vitripennis]
TRINITY_DN21699_c0_g2	inf	uni	140.96	38.6627	89.8114	1.86027	0.291852	6.37401	1.84e-10	5.36e-08		nesprin-1 [Copidosoma floridanum]
TRINITY_DN9981_c0_g3	inf	uni	197.243	36.0846	116.664	2.44852	0.386409	6.33661	2.35e-10	6.68e-08		CCAAT/enhancer-binding protein isoform X1 [Nasonia vitripennis]
TRINITY_DN12950_c0_g2	inf	uni	1505.38	76.088	790.733	4.30339	0.682351	6.30671	2.85e-10	8.04e-08		nose resistant to fluoxetine protein 6 [Nasonia vitripennis]
TRINITY_DN1641_c0_g1	inf	uni	889.146	199.637	544.392	2.15516	0.343611	6.2721	3.56e-10	9.89e-08		venom acid phosphatase Acph-1 [Nasonia vitripennis]
TRINITY_DN3035_c1_g2	inf	uni	1538.74	311.523	925.13	2.30428	0.369878	6.22984	4.67e-10	1.27e-07		probable cytochrome P450 6a13 [Copidosoma floridanum]
TRINITY_DN5863_c0_g1	inf	uni	562.949	45.5309	304.24	3.62347	0.584952	6.19447	5.85e-10	1.58e-07		Niemann-Pick C1 protein-like [Ceratosolen solmsi marchali]
TRINITY_DN49869_c0_g1	inf	uni	0	25.3154	12.6577	-7.11127	1.14843	-6.19218	5.93e-10	1.59e-07		vacuolar protein-sorting-associated protein 36-like, partial [Nomia melanderi]
TRINITY_DN33525_c0_g1	inf	uni	12633	218.289	6425.64	5.85446	0.94915	6.16811	6.91e-10	1.81e-07		trypsin-1-like [Copidosoma floridanum]
TRINITY_DN2132_c0_g2	inf	uni	287.677	67.7666	177.722	2.08255	0.337751	6.16594	7.01e-10	1.82e-07		CCAAT/enhancer-binding protein-like [Ceratosolen solmsi marchali]
TRINITY_DN9437_c0_g1	inf	uni	14906.9	94.4502	7500.67	7.30222	1.18634	6.15526	7.5e-10	1.94e-07		troponin C-like isoform X1 [Trichogramma pretiosum]
TRINITY_DN7574_c0_g2	inf	uni	1048.38	22.3865	535.384	5.54517	0.920368	6.02495	1.69e-09	4.25e-07		beta-galactosidase [Nasonia vitripennis]
TRINITY_DN21188_c0_g1	inf	uni	0	34.6603	17.3301	-7.5642	1.203	-6.28778	3.22e-10	9.01e-08		MULTISPECIES: ABC transporter permease [Herbaspirillum]
TRINITY_DN47347_c0_g1	inf	uni	0	49.8655	24.9327	-22.1075	3.02753	-7.30216	2.83e-13	1.53e-10		MULTISPECIES: D-glycero-beta-D-manno-heptose 1,7-bisphosphate 7-phosphatase [unclassified Herbaspirillum]
TRINITY_DN59079_c0_g1	inf	uni	0	58.81	29.405	-22.3404	3.02733	-7.37958	1.59e-13	9.87e-11		MULTISPECIES: L-idonate 5-dehydrogenase [Burkholderia]
TRINITY_DN13863_c0_g2	inf	uni	68.4276	0	34.2138	23.3465	3.0272	7.71224	1.24e-14	1.03e-11		MULTISPECIES: LysR substrate-binding domain-containing protein [Herbaspirillum]
TRINITY_DN1094_c2_g1	inf	uni	991.182	378.943	685.063	1.3867	0.230739	6.00982	1.86e-09	4.63e-07		venom carboxylesterase-6-like isoform X1 [Phymastichus coffea]
TRINITY_DN25423_c0_g1	inf	uni	1685.22	23.4309	854.326	6.16576	1.02702	6.00353	1.93e-09	4.78e-07		carboxypeptidase B-like [Nasonia vitripennis]
TRINITY_DN3006_c0_g2	inf	uni	1897.69	127.526	1012.61	3.89701	0.659016	5.91337	3.35e-09	8.08e-07		alpha-amylase [Nasonia vitripennis]
TRINITY_DN9844_c0_g3	inf	uni	244.046	35.041	139.543	2.80059	0.473693	5.91226	3.37e-09	8.09e-07		apyrase-like [Copidosoma floridanum] low hit
TRINITY_DN31177_c0_g1	inf	uni	1602.6	163.835	883.219	3.28916	0.558038	5.89414	3.77e-09	8.91e-07		mucin-2-like [Copidosoma floridanum]
TRINITY_DN3306_c0_g2	inf	uni	280.829	116.772	198.8	1.26651	0.215113	5.88767	3.92e-09	9.21e-07		plasma membrane calcium-transporting ATPase 3 isoform X5 [Ceratosolen solmsi marchali]
TRINITY_DN532_c0_g1	inf	uni	4291.72	2469.83	3380.77	0.796962	0.135557	5.87914	4.12e-09	9.63e-07		glutamine synthetase 2 cytoplasmic-like isoform X1 [Copidosoma floridanum]
TRINITY_DN41503_c0_g1	inf	uni	311.308	80.0952	195.702	1.95652	0.333415	5.86811	4.41e-09	1.02e-06		protein yellow-like [Copidosoma floridanum]
TRINITY_DN2515_c0_g1	inf	uni	920.853	476.76	698.806	0.950946	0.162795	5.84137	5.18e-09	1.18e-06		peregrin [Nasonia vitripennis]
TRINITY_DN1111_c1_g1	inf	uni	5609.99	3819.36	4714.67	0.554494	0.0951886	5.82521	5.7e-09	1.29e-06		14-3-3 protein zeta [Copidosoma floridanum]
TRINITY_DN56264_c0_g1	inf	uni	208.917	64.1294	136.523	1.70653	0.294809	5.78859	7.1e-09	1.6e-06		chitooligosaccharidolytic beta-N-acetylglucosaminidase [Nasonia vitripennis]
TRINITY_DN1645_c0_g1	inf	uni	103.014	30.3619	66.688	1.76045	0.305042	5.77116	7.87e-09	1.76e-06		venom carboxylesterase-6 isoform X2 [Apis dorsata]
TRINITY_DN825_c0_g1	inf	uni	7346.03	2197.53	4771.78	1.74118	0.301935	5.76674	8.08e-09	1.8e-06		ornithine decarboxylase 2-like [Copidosoma floridanum]
TRINITY_DN42793_c0_g1	inf	uni	4925.39	45.5411	2485.46	6.75582	0.688941	9.80609	1.06e-22	3.53e-19		no hit
TRINITY_DN19651_c0_g1	inf	uni	6880.45	87.9359	3484.19	6.28936	0.719018	8.74716	2.19e-18	4.01e-15		no hit
TRINITY_DN38348_c0_g1	inf	uni	603.111	117.116	360.114	2.359	0.290814	8.11172	4.99e-16	6.31e-13		no hit
TRINITY_DN12022_c0_g1	inf	uni	815.778	131.313	473.545	2.63507	0.329486	7.99751	1.27e-15	1.5e-12		no hit
TRINITY_DN8140_c0_g3	inf	uni	0	44.7928	22.3964	-7.93122	1.00426	-7.8976	2.84e-15	2.82e-12		no hit
TRINITY_DN10380_c0_g1	inf	uni	0	60.5738	30.2869	-22.3805	3.0273	-7.3929	1.44e-13	9.41e-11		no hit
TRINITY_DN23109_c3_g1	inf	uni	0	59.2142	29.6071	-22.349	3.02732	-7.38243	1.55e-13	9.84e-11		no hit
TRINITY_DN18012_c0_g2	inf	uni	0	61.3472	30.6736	-22.2936	3.02728	-7.36422	1.78e-13	1.09e-10		no hit
TRINITY_DN23962_c0_g1	inf	uni	0	54.8786	27.4393	-22.2419	3.02741	-7.34683	2.03e-13	1.2e-10		no hit
TRINITY_DN15489_c0_g1	inf	uni	0	45.0409	22.5204	-7.93628	1.08456	-7.31748	2.53e-13	1.4e-10		no hit
TRINITY_DN51573_c0_g1	inf	uni	0	48.8021	24.401	-22.08	3.02756	-7.29298	3.03e-13	1.61e-10		no hit
TRINITY_DN49555_c0_g1	inf	uni	812.575	51.0217	431.799	3.99374	0.554445	7.20313	5.88e-13	2.66e-10		no hit
TRINITY_DN55573_c0_g1	inf	uni	0	68.1337	34.0669	-8.53841	1.20402	-7.09157	1.33e-12	5.86e-10		no hit
TRINITY_DN40573_c0_g1	inf	uni	0	53.1543	26.5772	-8.17764	1.1562	-7.07288	1.52e-12	6.62e-10		no hit
TRINITY_DN58315_c0_g1	inf	uni	0	44.6322	22.3161	-7.9274	1.14139	-6.94538	3.77e-12	1.57e-09		no hit
TRINITY_DN42285_c0_g1	inf	uni	31857.7	1106.26	16482	4.84785	0.711177	6.81666	9.32e-12	3.6e-09		no hit
TRINITY_DN3706_c0_g1	inf	uni	12136.7	1669.66	6903.17	2.86159	0.444208	6.44201	1.18e-10	3.57e-08		no hit
TRINITY_DN525_c1_g1	inf	uni	405.925	815.383	610.654	-1.00762	0.164681	-6.1186	9.44e-10	2.42e-07		no hit
TRINITY_DN45649_c0_g1	inf	uni	1836.89	15.0828	925.986	6.93364	1.14271	6.06773	1.3e-09	3.3e-07		no hit
TRINITY_DN43112_c0_g1	inf	uni	13268.6	281.845	6775.23	5.55678	0.948709	5.8572	4.71e-09	1.09e-06		no hit
TRINITY_DN4918_c0_g1	inf	uni	31.7306	110.333	71.0317	-1.80709	0.308738	-5.85314	4.82e-09	1.11e-06		no hit
TRINITY_DN19958_c0_g1	inf	uni	446.631	47.0878	246.859	3.25183	0.590424	5.50762	3.64e-08	6.77e-06		no hit
TRINITY_DN58433_c0_g1	inf	uni	480.547	108.579	294.563	2.14481	0.391046	5.4848	4.14e-08	7.66e-06		no hit
TRINITY_DN12044_c0_g1	inf	uni	0	22.415	11.2075	-6.93584	1.33284	-5.2038	1.95e-07	3e-05		no hit
TRINITY_DN37520_c0_g1	inf	uni	154.512	23.3859	88.9489	2.72839	0.532011	5.12845	2.92e-07	4.35e-05		no hit
TRINITY_DN2164_c0_g1	inf	uni	42.6166	98.5536	70.5851	-1.2126	0.245812	-4.93305	8.1e-07	9.99e-05		no hit
TRINITY_DN48621_c0_g1	inf	uni	0	48.2519	24.126	-22.0613	3.02758	-7.2868	3.17e-13	1.63e-10		no hit
TRINITY_DN8033_c0_g1	inf	uni	0	47.7098	23.8549	-22.0333	3.02759	-7.2775	3.4e-13	1.71e-10		no hit
TRINITY_DN23487_c0_g1	inf	uni	0	46.9836	23.4918	-22.0213	3.02762	-7.27349	3.5e-13	1.74e-10		no hit
TRINITY_DN36895_c0_g1	inf	uni	0	46.5686	23.2843	-22.0126	3.02763	-7.27058	3.58e-13	1.75e-10		no hit
TRINITY_DN50471_c0_g1	inf	uni	0	55.6845	27.8423	-8.24409	1.19585	-6.89392	5.43e-12	2.21e-09		no hit
TRINITY_DN6987_c0_g1	inf	uni	541.614	1304.42	923.019	-1.26673	0.184324	-6.87232	6.32e-12	2.54e-09		no hit
TRINITY_DN4103_c0_g1	inf	uni	19462.2	1001.97	10232.1	4.27993	0.624036	6.85846	6.96e-12	2.77e-09		no hit
TRINITY_DN11174_c0_g1	inf	uni	2064.33	272.807	1168.57	2.9203	0.444215	6.57408	4.9e-11	1.68e-08		no hit
TRINITY_DN4843_c0_g1	inf	uni	8562.22	1439.01	5000.61	2.57265	0.392989	6.54638	5.9e-11	2e-08		no hit
TRINITY_DN2847_c3_g1	inf	uni	637.279	207.147	422.213	1.61984	0.247664	6.5405	6.13e-11	2.04e-08		no hit
TRINITY_DN5635_c0_g1	inf	uni	0.389151	37.5059	18.9475	-6.52102	0.997025	-6.54048	6.13e-11	2.04e-08		no hit
TRINITY_DN56011_c0_g1	inf	uni	330.69	98.2634	214.477	1.75059	0.270361	6.47502	9.48e-11	3.08e-08		no hit
TRINITY_DN10368_c0_g2	inf	uni	144.278	45.1339	94.7058	1.67439	0.258733	6.47151	9.7e-11	3.12e-08		no hit
TRINITY_DN6278_c0_g1	inf	uni	0	40.6941	20.3471	-7.79021	1.20814	-6.4481	1.13e-10	3.49e-08		no hit
TRINITY_DN5764_c1_g1	inf	uni	100.89	381.853	241.372	-1.91844	0.301893	-6.35472	2.09e-10	6.03e-08		no hit
TRINITY_DN6835_c2_g2	inf	uni	0	34.1971	17.0986	-7.54164	1.18881	-6.34386	2.24e-10	6.42e-08		no hit
TRINITY_DN55493_c0_g1	inf	uni	5336.22	70.8423	2703.53	6.23539	1.00055	6.23195	4.61e-10	1.26e-07		no hit
TRINITY_DN58343_c0_g1	inf	uni	0	30.1673	15.0836	-7.36599	1.19024	-6.18867	6.07e-10	1.61e-07		no hit
TRINITY_DN57501_c0_g1	inf	uni	0	34.2843	17.1422	-7.54273	1.22083	-6.17837	6.48e-10	1.71e-07		no hit
TRINITY_DN27082_c0_g2	inf	uni	1231.91	108.029	669.972	3.51303	0.590938	5.94484	2.77e-09	6.8e-07		no hit
TRINITY_DN4250_c4_g1	inf	uni	138.661	64.5332	101.597	1.09354	0.183975	5.94397	2.78e-09	6.8e-07		no hit
TRINITY_DN38371_c0_g1	inf	uni	0	38.3287	19.1644	-7.70717	1.30314	-5.91431	3.33e-09	8.08e-07		no hit
TRINITY_DN38994_c0_g1	inf	uni	1604.81	281.26	943.035	2.51227	0.425713	5.90133	3.61e-09	8.58e-07		no hit
TRINITY_DN13045_c2_g1	inf	uni	0	43.2104	21.6052	-7.88277	1.38265	-5.7012	1.19e-08	2.55e-06		no hit
TRINITY_DN19339_c0_g1	inf	uni	7292.21	211.227	3751.72	5.1095	0.901599	5.66716	1.45e-08	2.99e-06		no hit
TRINITY_DN9870_c0_g2	inf	uni	780.671	405.915	593.293	0.941808	0.167566	5.62052	1.9e-08	3.71e-06		no hit
TRINITY_DN38610_c0_g1	inf	uni	157.801	51.3658	104.583	1.61816	0.295179	5.48196	4.21e-08	7.75e-06		no hit
TRINITY_DN1730_c0_g2	inf	uni	639.874	1226.94	933.408	-0.939799	0.171586	-5.47713	4.32e-08	7.92e-06		no hit
TRINITY_DN57238_c0_g1	inf	uni	439.18	101.094	270.137	2.11968	0.387641	5.46815	4.55e-08	8.17e-06		no hit
TRINITY_DN7277_c0_g1	inf	uni	0	121.226	60.6132	-9.36782	1.71993	-5.44664	5.13e-08	9.09e-06		no hit
TRINITY_DN5780_c0_g2	inf	uni	4655.81	466.137	2560.97	3.3203	0.620733	5.34899	8.84e-08	1.5e-05		no hit
TRINITY_DN7376_c0_g1	inf	uni	483.118	132.82	307.969	1.86177	0.348705	5.33911	9.34e-08	1.58e-05		no hit
TRINITY_DN2705_c0_g1	inf	uni	0	82.2928	41.1464	-8.80913	1.6683	-5.28029	1.29e-07	2.11e-05		no hit
TRINITY_DN23073_c0_g1	inf	uni	0	76.0109	38.0055	-8.69457	1.65295	-5.26004	1.44e-07	2.31e-05		no hit
TRINITY_DN644_c2_g1	inf	uni	1318.02	775.121	1046.57	0.766258	0.147589	5.19184	2.08e-07	3.18e-05		no hit
TRINITY_DN31763_c0_g1	inf	uni	0	74.4717	37.2359	-8.66601	1.69043	-5.12651	2.95e-07	4.35e-05		no hit
TRINITY_DN3256_c0_g1	inf	uni	816.887	96.0419	456.464	3.08874	0.603161	5.12093	3.04e-07	4.46e-05		no hit
TRINITY_DN11223_c0_g2	inf	uni	0	67.0446	33.5223	-8.51382	1.67352	-5.08736	3.63e-07	5.22e-05		no hit
TRINITY_DN33944_c0_g1	inf	uni	0	28.0401	14.0201	-7.25603	1.42684	-5.08539	3.67e-07	5.25e-05		no hit
TRINITY_DN615_c2_g1	inf	uni	761.247	245.675	503.461	1.63012	0.32077	5.08191	3.74e-07	5.33e-05		no hit
TRINITY_DN12082_c0_g1	inf	uni	0	79.8288	39.9144	-8.76495	1.7272	-5.07467	3.88e-07	5.45e-05		no hit
TRINITY_DN53414_c0_g1	inf	uni	83.1609	25.548	54.3545	1.70069	0.335565	5.06814	4.02e-07	5.61e-05		no hit
TRINITY_DN2547_c0_g1	inf	uni	4187.67	828.375	2508.02	2.33753	0.462072	5.0588	4.22e-07	5.84e-05		no hit
TRINITY_DN47658_c0_g1	inf	uni	725.907	187.16	456.534	1.95634	0.387531	5.04821	4.46e-07	6.1e-05		no hit
TRINITY_DN54696_c0_g1	inf	uni	98.9069	24.89	61.8985	1.98328	0.395015	5.02078	5.15e-07	6.94e-05		no hit
TRINITY_DN29596_c0_g1	inf	uni	0	64.807	32.4035	-8.46534	1.68724	-5.01728	5.24e-07	7.04e-05		no hit
TRINITY_DN26186_c0_g1	inf	uni	1615.89	77.9045	846.897	4.37537	0.872373	5.01548	5.29e-07	7.05e-05		no hit
TRINITY_DN23309_c2_g1	inf	uni	92.866	41.3771	67.1216	1.17389	0.234714	5.00136	5.69e-07	7.53e-05		no hit
TRINITY_DN31289_c0_g1	inf	uni	8078.2	276.937	4177.57	4.86628	0.976685	4.98245	6.28e-07	8.19e-05		no hit
TRINITY_DN37899_c0_g1	inf	uni	0	69.9687	34.9843	-8.57645	1.72281	-4.97819	6.42e-07	8.34e-05		no hit
TRINITY_DN16166_c2_g1	inf	uni	12.3427	63.4801	37.9114	-2.36548	0.475805	-4.97155	6.64e-07	8.57e-05		no hit
TRINITY_DN1284_c0_g1	inf	uni	372.603	163.305	267.954	1.18891	0.239755	4.95887	7.09e-07	9.06e-05		no hit
TRINITY_DN7152_c0_g2	inf	uni	3950.32	280.094	2115.21	3.81799	0.664074	5.74936	8.96e-09	1.98e-06		flightin [Copidosoma floridanum]
TRINITY_DN1824_c0_g1	inf	uni	35642.5	5742.89	20692.7	2.63372	0.458911	5.73907	9.52e-09	2.09e-06		apolipoprotein D [Copidosoma floridanum]
TRINITY_DN5636_c0_g1	inf	uni	785.857	141.551	463.704	2.47169	0.43074	5.73825	9.57e-09	2.09e-06		inactive pancreatic lipase-related protein 1-like [Copidosoma floridanum]
TRINITY_DN3785_c0_g1	inf	uni	4088.38	1169.4	2628.89	1.80565	0.315825	5.71725	1.08e-08	2.35e-06		retinal dehydrogenase 1-like [Copidosoma floridanum] / aldehyde dehydrogenase 1A1-like [Phymastichus coffea]
TRINITY_DN2399_c0_g1	inf	uni	1436.09	427.784	931.935	1.74764	0.306223	5.70707	1.15e-08	2.48e-06		flavin-containing monooxygenase FMO GS-OX-like 2 [Trichogramma pretiosum] / senecionine N-oxygenase-like [Phymastichus coffea]
TRINITY_DN6223_c1_g1	inf	uni	50247.8	12850.7	31549.3	1.96721	0.345671	5.69099	1.26e-08	2.69e-06		general odorant-binding protein 56d-like [Copidosoma floridanum]
TRINITY_DN6348_c0_g2	inf	uni	130.542	66.1729	98.3576	0.978893	0.172131	5.6869	1.29e-08	2.74e-06		protein abrupt isoform X4 [Nasonia vitripennis] /nucleus accumbens-associated protein 2 isoform X3 [Nasonia vitripennis]
TRINITY_DN6037_c0_g2	inf	uni	1556.26	571.096	1063.68	1.4462	0.254457	5.68349	1.32e-08	2.78e-06		L-xylulose reductase-like [Copidosoma floridanum]
TRINITY_DN7652_c0_g1	inf	uni	18.0097	68.2085	43.1091	-1.93003	0.339774	-5.68033	1.34e-08	2.82e-06		trichohyalin [Nasonia vitripennis]
TRINITY_DN4285_c0_g2	inf	uni	94.164	36.6703	65.4172	1.36027	0.239765	5.67332	1.4e-08	2.92e-06		dystonin [Copidosoma floridanum] / microtubule-actin cross-linking factor 1 isoform X28 [Camponotus floridanus]
TRINITY_DN384_c0_g1	inf	uni	811.499	578.05	694.775	0.492188	0.0868236	5.66883	1.44e-08	2.98e-06		serine/threonine-protein kinase ULK2 isoform X1 [Copidosoma floridanum]
TRINITY_DN1962_c0_g1	inf	uni	616.803	177.317	397.06	1.79608	0.317111	5.66388	1.48e-08	3.01e-06		pancreatic triacylglycerol lipase-like [Cimex lectularius]
TRINITY_DN58226_c0_g1	inf	uni	13596.9	533.992	7065.44	4.6703	0.825116	5.66017	1.51e-08	3.05e-06		peritrophin-48-like [Vollenhovia emeryi] low e-vlaue
TRINITY_DN2185_c0_g1	inf	uni	3091.56	1352.1	2221.83	1.19325	0.210787	5.66093	1.51e-08	3.05e-06		maltase A3-like [Copidosoma floridanum]
TRINITY_DN27665_c0_g1	inf	uni	51.6785	18.0116	34.845	1.52131	0.268987	5.65571	1.55e-08	3.11e-06		titin homolog isoform X3 [Nasonia vitripennis]
TRINITY_DN16987_c1_g1	inf	uni	143.05	35.7501	89.3999	1.99674	0.352377	5.66649	1.46e-08	2.99e-06		phosphatase and actin regulator 2-like isoform X2 [Linepithema humile] vey bad e-value
TRINITY_DN10214_c0_g1	inf	uni	682.3	65.2906	373.795	3.38404	0.59911	5.64845	1.62e-08	3.23e-06		nose resistant to fluoxetine protein 6-like [Copidosoma floridanum]
TRINITY_DN46897_c0_g1	inf	uni	4779.96	315.437	2547.7	3.92132	0.696635	5.62894	1.81e-08	3.59e-06		peritrophin-1-like [Nasonia vitripennis]
TRINITY_DN12950_c0_g1	inf	uni	728.876	74.2975	401.587	3.29135	0.58512	5.62509	1.85e-08	3.65e-06		nose resistant to fluoxetine protein 6 [Nasonia vitripennis]
TRINITY_DN2357_c0_g2	inf	uni	138.477	52.0969	95.2872	1.41664	0.251966	5.62237	1.88e-08	3.69e-06		ankyrin-2 isoform X4 [Nasonia vitripennis]
TRINITY_DN3602_c0_g1	inf	uni	3254.42	575.709	1915.06	2.49889	0.449482	5.55949	2.71e-08	5.22e-06		cytochrome P450 4AB14 precursor [Nasonia vitripennis]
TRINITY_DN6047_c0_g1	inf	uni	3007.92	1039.86	2023.89	1.53243	0.275841	5.55547	2.77e-08	5.31e-06		farnesol dehydrogenase-like isoform X2 [Copidosoma floridanum]
TRINITY_DN1950_c0_g1	inf	uni	2625.47	896.587	1761.03	1.55053	0.279481	5.54787	2.89e-08	5.52e-06		probable cytochrome P450 6g2 [Copidosoma floridanum]
TRINITY_DN46960_c0_g1	inf	uni	578.599	145.957	362.278	1.98482	0.357928	5.5453	2.93e-08	5.57e-06		UDP-glucuronosyltransferase 2B19-like [Copidosoma floridanum]
TRINITY_DN5920_c0_g1	inf	uni	520.552	103.765	312.159	2.32599	0.420735	5.52841	3.23e-08	6.11e-06		solute carrier organic anion transporter family member 4C1-like [Copidosoma floridanum]
TRINITY_DN42419_c0_g1	inf	uni	202.655	68.7273	135.691	1.55825	0.282315	5.51953	3.4e-08	6.39e-06		serine/threonine-protein kinase SIK2-like [Polistes dominula]
TRINITY_DN1645_c0_g5	inf	uni	504.913	47.0205	275.967	3.42012	0.62509	5.47141	4.46e-08	8.14e-06		venom carboxylesterase-6-like [Copidosoma floridanum]
TRINITY_DN10218_c0_g1	inf	uni	1187.35	186.601	686.976	2.66851	0.487888	5.46951	4.51e-08	8.15e-06		nose resistant to fluoxetine protein 6-like [Copidosoma floridanum]
TRINITY_DN2688_c0_g1	inf	uni	295.556	154.102	224.829	0.937529	0.171409	5.46953	4.51e-08	8.15e-06		protein crumbs isoform X3 [Nasonia vitripennis]
TRINITY_DN10053_c0_g3	inf	uni	194.666	41.6718	118.169	2.22939	0.408542	5.45695	4.84e-08	8.66e-06		ferric-chelate reductase 1 homolog [Copidosoma floridanum]
TRINITY_DN584_c3_g1	inf	uni	1503.93	784.108	1144.02	0.940188	0.172549	5.4488	5.07e-08	9.03e-06		lipoyltransferase 1, mitochondrial [Nasonia vitripennis]
TRINITY_DN1851_c0_g1	inf	uni	1354	503.199	928.601	1.42803	0.262361	5.44301	5.24e-08	9.23e-06		5-phosphohydroxy-L-lysine phospho-lyase [Copidosoma floridanum]
TRINITY_DN13676_c0_g2	inf	uni	73.8698	22.5008	48.1853	1.7256	0.319063	5.40834	6.36e-08	1.11e-05		monocarboxylate transporter 12-like isoform X3 [Copidosoma floridanum]
TRINITY_DN8400_c0_g1	inf	uni	98.7525	29.4169	64.0847	1.74448	0.323155	5.39827	6.73e-08	1.16e-05		schwannomin-interacting protein 1 homolog isoform X3 [Nasonia vitripennis]
TRINITY_DN1100_c1_g2	inf	uni	1831.35	1004.12	1417.73	0.867355	0.160638	5.39944	6.68e-08	1.16e-05		myosin heavy chain, non-muscle [Nasonia vitripennis]
TRINITY_DN36492_c0_g1	inf	uni	83.8867	26.3429	55.1148	1.67409	0.312129	5.36345	8.16e-08	1.41e-05		leucine-rich repeat and fibronectin type-III domain-containing protein 3 [Ceratosolen solmsi marchali]
TRINITY_DN12406_c0_g1	inf	uni	3345.89	363.282	1854.59	3.20309	0.59844	5.35239	8.68e-08	1.49e-05		hypothetical protein TSAR_009596 [Trichomalopsis sarcophagae] low e-value
TRINITY_DN3200_c0_g1	inf	uni	194.924	87.3545	141.139	1.15784	0.216446	5.34932	8.83e-08	1.5e-05		protein yippee-like 1 isoform X3 [Apis florea]
TRINITY_DN1365_c1_g2	inf	uni	207.484	17.9048	112.694	3.52966	0.661971	5.33205	9.71e-08	1.63e-05		facilitated trehalose transporter Tret1 isoform X1 [Copidosoma floridanum]
TRINITY_DN2221_c1_g1	inf	uni	766.299	62.6816	414.49	3.61204	0.679556	5.31529	1.06e-07	1.77e-05		PDZ and LIM domain protein Zasp-like [Phymastichus coffea]
TRINITY_DN52450_c0_g1	inf	uni	190.673	23.3384	107.006	3.02455	0.569026	5.31531	1.06e-07	1.77e-05		actin cytoskeleton-regulatory complex protein PAN1 isoform X1 [Nasonia vitripennis]
TRINITY_DN41577_c0_g1	inf	uni	265.236	41.0014	153.119	2.69545	0.508364	5.30221	1.14e-07	1.89e-05		tyrosine aminotransferase isoform X1 [Copidosoma floridanum]
TRINITY_DN4432_c0_g1	inf	uni	4038.48	2363.99	3201.24	0.77272	0.14587	5.29731	1.18e-07	1.93e-05		receptor expression-enhancing protein 5 [Nasonia vitripennis]
TRINITY_DN931_c1_g1	inf	uni	30331.2	14742.3	22536.8	1.04086	0.197313	5.27517	1.33e-07	2.15e-05		muscle LIM protein isoform 2 [Nasonia vitripennis]
TRINITY_DN9441_c0_g1	inf	uni	352.472	199.823	276.147	0.823394	0.156053	5.27636	1.32e-07	2.15e-05		Nose resistant to fluoxetine protein 6 [Camponotus floridanus]
TRINITY_DN3744_c0_g2	inf	uni	5432.28	3370.67	4401.48	0.688895	0.130685	5.27143	1.35e-07	2.19e-05		sorbitol dehydrogenase-like [Colletes gigas]
TRINITY_DN5505_c1_g2	inf	uni	159.144	78.2231	118.684	1.02013	0.193748	5.26522	1.4e-07	2.25e-05		myocyte-specific enhancer factor 2 isoform X4 [Nasonia vitripennis]
TRINITY_DN7419_c1_g1	inf	uni	0	80.1815	40.0908	-8.77179	1.67001	-5.25254	1.5e-07	2.39e-05		reverse transcriptase [Lasius niger]
TRINITY_DN3008_c0_g2	inf	uni	171.474	39.6745	105.574	2.10622	0.40133	5.24808	1.54e-07	2.42e-05		titin isoform X2 [Nasonia vitripennis]
TRINITY_DN36608_c0_g1	inf	uni	539.553	170.526	355.04	1.65921	0.31614	5.24834	1.53e-07	2.42e-05		pancreatic triacylglycerol lipase-like [Aphidius gifuensis]
TRINITY_DN991_c1_g1	inf	uni	621.685	853.345	737.515	-0.457786	0.0872114	-5.24915	1.53e-07	2.42e-05		serine/threonine-protein kinase 10-like isoform X4 [Copidosoma floridanum]
TRINITY_DN40572_c0_g1	inf	uni	162.927	36.5156	99.7214	2.15766	0.411639	5.24164	1.59e-07	2.49e-05		KN motif and ankyrin repeat domain-containing protein 2-like isoform X1 [Nasonia vitripennis]
TRINITY_DN100_c1_g2	inf	uni	223.651	94.3988	159.025	1.24836	0.238468	5.23492	1.65e-07	2.58e-05		SecA DEAD-like domain [Nesidiocoris tenuis]
TRINITY_DN7106_c0_g1	inf	uni	297.33	26.6365	161.983	3.48121	0.666035	5.22677	1.72e-07	2.68e-05		liver carboxylesterase 1-like [Copidosoma floridanum]
TRINITY_DN1694_c0_g1	inf	uni	984.844	256.19	620.517	1.94203	0.373186	5.20393	1.95e-07	3e-05		facilitated trehalose transporter Tret1 [Nasonia vitripennis]
TRINITY_DN3128_c0_g1	inf	uni	733.523	236.577	485.05	1.63254	0.315831	5.16904	2.35e-07	3.58e-05		regucalcin isoform X1 [Nasonia vitripennis]
TRINITY_DN33600_c0_g1	inf	uni	0	39.6895	19.8447	-7.75278	1.06366	-7.28875	3.13e-13	1.63e-10		sugar ABC transporter ATP-binding protein [Herbaspirillum sp.]
TRINITY_DN13892_c0_g4	inf	uni	175.206	34.7936	105	2.32491	0.451064	5.15428	2.55e-07	3.86e-05		dual oxidase isoform X2 [Phymastichus coffea]
TRINITY_DN4876_c0_g1	inf	uni	1105.97	357.323	731.646	1.62938	0.260543	6.25379	4.01e-10	1.1e-07		thiol-activated cytolysin C-terminal domain-containing protein [Deinococcus misasensis]
TRINITY_DN4809_c0_g1	inf	uni	1367.41	368.661	868.036	1.89065	0.368002	5.1376	2.78e-07	4.2e-05		cytochrome P450 6k1-like [Copidosoma floridanum]
TRINITY_DN6534_c0_g2	inf	uni	142.035	42.0911	92.0632	1.75008	0.340787	5.13541	2.82e-07	4.23e-05		hypothetical protein PV325_004424 [Microctonus aethiopoides]
TRINITY_DN6310_c0_g1	inf	uni	3237.12	1620.73	2428.93	0.99865	0.194518	5.13398	2.84e-07	4.25e-05		short/branched chain specific acyl-CoA dehydrogenase, mitochondrial [Copidosoma floridanum]
TRINITY_DN6800_c0_g1	inf	uni	589.095	96.2547	342.675	2.61222	0.509482	5.12721	2.94e-07	4.35e-05		UDP-glucuronosyltransferase 2A3-like [Copidosoma floridanum]
TRINITY_DN23967_c0_g2	inf	uni	0	54.0623	27.0312	-22.2207	3.02743	-7.33981	2.14e-13	1.21e-10		TolC family protein [Herbaspirillum sp.]
TRINITY_DN4947_c0_g1	inf	uni	864.609	270.427	567.518	1.67702	0.327791	5.11612	3.12e-07	4.56e-05		venom carboxylesterase-6 [Nasonia vitripennis]
TRINITY_DN1645_c0_g3	inf	uni	383.779	139.864	261.821	1.45861	0.285635	5.10654	3.28e-07	4.77e-05		venom carboxylesterase-6-like [Copidosoma floridanum]
TRINITY_DN59289_c0_g1	inf	uni	1023.97	11.9725	517.974	6.41835	1.25754	5.10389	3.33e-07	4.82e-05		zinc carboxypeptidase [Monomorium pharaonis]
TRINITY_DN39690_c0_g1	inf	uni	83.1789	23.5363	53.3576	1.84267	0.361166	5.10201	3.36e-07	4.85e-05		slowpoke isoform X4 [Nasonia vitripennis]
TRINITY_DN11618_c0_g1	inf	uni	226.73	55.6253	141.178	2.02783	0.39911	5.08088	3.76e-07	5.34e-05		probable cytochrome P450 6a14, partial [Copidosoma floridanum]
TRINITY_DN38747_c0_g1	inf	uni	46542.2	2087.03	24314.6	4.47909	0.881833	5.0793	3.79e-07	5.36e-05		omega-conotoxin-like protein 1 [Nasonia vitripennis]
TRINITY_DN36939_c0_g1	inf	uni	72.7452	19.7581	46.2516	1.88252	0.370687	5.07846	3.81e-07	5.37e-05		twitchin, partial [Copidosoma floridanum]
TRINITY_DN4887_c0_g2	inf	uni	250.402	367.569	308.985	-0.552343	0.108993	-5.06768	4.03e-07	5.61e-05		S-adenosylmethionine mitochondrial carrier protein [Nasonia vitripennis]
TRINITY_DN41330_c0_g1	inf	uni	632.596	106.279	369.438	2.57129	0.507528	5.0663	4.06e-07	5.63e-05		glycoside hydrolase-like protein isoform X3 [Nasonia vitripennis]
TRINITY_DN11903_c0_g1	inf	uni	576.735	177.485	377.11	1.69831	0.335819	5.05721	4.25e-07	5.86e-05		multidrug resistance-associated protein 5-like [Copidosoma floridanum]
TRINITY_DN5444_c0_g1	inf	uni	11766.8	4351.31	8059.04	1.4352	0.28409	5.05193	4.37e-07	6.01e-05		intracellular protein transport protein USO1-like [Nasonia vitripennis]
TRINITY_DN264_c0_g2	inf	uni	738.67	488.906	613.788	0.594498	0.11798	5.03896	4.68e-07	6.38e-05		eukaryotic translation initiation factor 4E type 3 [Copidosoma floridanum]
TRINITY_DN52457_c0_g1	inf	uni	1640.49	664.515	1152.5	1.30449	0.259612	5.02477	5.04e-07	6.84e-05		hemolymph lipopolysaccharide-binding protein [Ceratosolen solmsi marchali]
TRINITY_DN2705_c0_g2	inf	uni	576.434	112.505	344.469	2.35673	0.46934	5.02137	5.13e-07	6.94e-05		peptidoglycan recognition protein 1 isoform X2 [Nasonia vitripennis]
TRINITY_DN25201_c0_g1	inf	uni	276.576	65.7236	171.15	2.08149	0.406023	5.12653	2.95e-07	4.35e-05		uncharacterized protein LOC100119463 [Nasonia vitripennis]
TRINITY_DN1564_c0_g1	inf	uni	294.537	138.014	216.275	1.09999	0.162908	6.75218	1.46e-11	5.45e-09		uncharacterized protein LOC100233150 [Nasonia vitripennis]
TRINITY_DN46202_c0_g1	inf	uni	3829.91	98.0205	1963.97	5.28947	0.667111	7.92891	2.21e-15	2.32e-12		uncharacterized protein LOC100680146 isoform X2 [Nasonia vitripennis]
TRINITY_DN10049_c0_g1	inf	uni	21.7707	95.2865	58.5286	-2.12672	0.398377	-5.33845	9.37e-08	1.58e-05		uncharacterized protein LOC100876629 [Megachile rotundata]
TRINITY_DN28977_c0_g1	inf	uni	1030.8	148.434	589.616	2.79635	0.566653	4.93486	8.02e-07	9.97e-05		uncharacterized protein LOC105360086 [Ceratosolen solmsi marchali]
TRINITY_DN7345_c1_g3	inf	uni	340.178	134.67	237.424	1.33977	0.24731	5.4174	6.05e-08	1.06e-05		uncharacterized protein LOC105360836 [Ceratosolen solmsi marchali]
TRINITY_DN52714_c0_g1	inf	uni	1357.66	51.8246	704.74	4.70939	0.650692	7.23751	4.57e-13	2.18e-10		uncharacterized protein LOC106637530 [Copidosoma floridanum] / arylalkylamine N-acetyltransferase-like 2 isoform X1 [Bombus terrestris]
TRINITY_DN12711_c0_g3	inf	uni	788.164	108.712	448.438	2.85869	0.47386	6.03277	1.61e-09	4.08e-07		uncharacterized protein LOC106639433 [Copidosoma floridanum]
TRINITY_DN12181_c0_g2	inf	uni	277.413	37.6113	157.512	2.87933	0.34419	8.36553	5.98e-17	9.14e-14		uncharacterized protein LOC106639465 [Copidosoma floridanum]
TRINITY_DN12181_c0_g1	inf	uni	87.7697	16.833	52.3014	2.38564	0.47688	5.00261	5.66e-07	7.51e-05		uncharacterized protein LOC106639465 [Copidosoma floridanum]
TRINITY_DN19361_c0_g2	inf	uni	381.492	191.436	286.464	0.992226	0.199021	4.98554	6.18e-07	8.09e-05		uncharacterized protein LOC106639918 [Copidosoma floridanum]
TRINITY_DN1946_c4_g1	inf	uni	831.599	348.896	590.247	1.25128	0.223271	5.60433	2.09e-08	4.06e-06		uncharacterized protein LOC106642496 [Copidosoma floridanum]
TRINITY_DN56319_c0_g1	inf	uni	19349	1299.47	10324.2	3.89611	0.59008	6.60268	4.04e-11	1.44e-08		uncharacterized protein LOC106642568 [Copidosoma floridanum] very low hit
TRINITY_DN1910_c0_g1	inf	uni	878.442	312.437	595.44	1.49078	0.285854	5.21517	1.84e-07	2.84e-05		uncharacterized protein LOC106642904 [Copidosoma floridanum]
TRINITY_DN44256_c0_g1	inf	uni	910.692	34.733	472.713	4.72046	0.544977	8.66176	4.65e-18	8.08e-15		uncharacterized protein LOC111643702 [Copidosoma floridanum]
TRINITY_DN2992_c0_g1	inf	uni	28559.4	2131.16	15345.3	3.74422	0.489086	7.65555	1.92e-14	1.5e-11		unnamed protein product [Timema genevievae]
TRINITY_DN4032_c0_g3	inf	uni	0	47.0134	23.5067	-21.9554	3.02762	-7.25172	4.12e-13	1.99e-10		unnamed protein product [Trichogramma brassicae]
TRINITY_DN6251_c1_g1	inf	uni	308.526	146.747	227.637	1.07186	0.213674	5.01636	5.27e-07	7.05e-05		ras-like GTP-binding protein Rho1 isoform X1 [Nasonia vitripennis]
TRINITY_DN360_c1_g4	inf	uni	260.326	160.74	210.533	0.694227	0.138913	4.99758	5.81e-07	7.66e-05		spectrin beta chain isoform X8 [Nasonia vitripennis]
TRINITY_DN14624_c0_g1	inf	uni	0	73.3345	36.6672	-8.64323	1.73131	-4.9923	5.97e-07	7.84e-05		coiled-coil domain-containing protein 40, partial [Copidosoma floridanum]
TRINITY_DN53036_c0_g1	inf	uni	846.387	90.4015	468.394	3.22538	0.648675	4.97225	6.62e-07	8.57e-05		Niemann-Pick type protein homolog 1B-like [Copidosoma floridanum]
TRINITY_DN28069_c0_g1	inf	uni	157.563	52.2898	104.926	1.59978	0.322105	4.96665	6.81e-07	8.76e-05		sodium-dependent nutrient amino acid transporter 1 [Nasonia vitripennis]
TRINITY_DN11627_c0_g1	inf	uni	10.5695	52.2704	31.4199	-2.31562	0.466752	-4.96114	7.01e-07	8.98e-05		MICOS complex subunit MIC10-like isoform X2 [Frieseomelitta varia] low e value
TRINITY_DN4487_c0_g2	inf	uni	163.647	2.51485	83.0807	6.04652	1.21991	4.95651	7.18e-07	9.14e-05		UDP-glucosyltransferase 2-like isoform X2 [Phymastichus coffea]
TRINITY_DN2535_c0_g1	inf	uni	15147	5534.25	10340.6	1.4526	0.293299	4.95263	7.32e-07	9.29e-05		epidermal cell surface receptor isoform X1 [Copidosoma floridanum]
TRINITY_DN43432_c0_g1	inf	uni	638.673	150.504	394.588	2.08449	0.420972	4.95161	7.36e-07	9.3e-05		NADPH--cytochrome P450 reductase isoform X1 [Copidosoma floridanum]
TRINITY_DN8927_c0_g2	inf	uni	45.4817	14.2501	29.8659	1.67739	0.339018	4.94779	7.51e-07	9.46e-05		baculoviral IAP repeat-containing protein 6 [Copidosoma floridanum]
TRINITY_DN366_c1_g1	inf	uni	205.652	572.209	388.93	-1.47784	0.298783	-4.94619	7.57e-07	9.5e-05		SET and MYND domain-containing protein 4-like [Copidosoma floridanum]
TRINITY_DN2486_c3_g2	inf	uni	166.715	41.5208	104.118	2.0004	0.404522	4.94511	7.61e-07	9.52e-05		multidrug resistance-associated protein 4-like [Copidosoma floridanum]
TRINITY_DN13739_c0_g1	inf	uni	0	54.0623	27.0312	-22.2207	3.02743	-7.33981	2.14e-13	1.21e-10		xylulokinase [Herbaspirillum huttiense]
TRINITY_DN16428_c0_g1	inf	uni	0	60.4231	30.2115	-8.36459	1.69336	-4.93965	7.83e-07	9.76e-05		holo-ACP synthase [Burkholderia sp. Ax-1735]
TRINITY_DN3276_c0_g1	inf	uni	1514.82	705.469	1110.15	1.10272	0.223486	4.93416	8.05e-07	9.97e-05		spermine oxidase [Copidosoma floridanum]
TRINITY_DN6553_c3_g1	inf	uni	0	61.2453	30.6227	-8.3827	1.70236	-4.92417	8.47e-07	0.000104227
TRINITY_DN13706_c0_g1	inf	uni	19.6522	56.4345	38.0433	-1.52243	0.309217	-4.92351	8.5e-07	0.000104232
TRINITY_DN31_c0_g1	inf	uni	40816	76289.9	58553	-0.902369	0.18332	-4.92238	8.55e-07	0.000104486
TRINITY_DN2936_c0_g1	inf	uni	303.767	25.9873	164.877	3.54845	0.721532	4.91793	8.75e-07	0.00010653
TRINITY_DN3676_c0_g1	inf	uni	738.427	265.895	502.161	1.47433	0.30044	4.90726	9.24e-07	0.000112121
TRINITY_DN6099_c0_g1	inf	uni	51.7501	18.549	35.1496	1.46744	0.299077	4.90656	9.27e-07	0.000112152
TRINITY_DN4974_c3_g1	inf	uni	149.802	25.1422	87.4723	2.58136	0.526247	4.90523	9.33e-07	0.000112176
TRINITY_DN4795_c0_g1	inf	uni	2799.47	867.451	1833.46	1.69026	0.344583	4.90522	9.33e-07	0.000112176
TRINITY_DN19526_c0_g1	inf	uni	194.041	47.4689	120.755	2.03065	0.414085	4.90394	9.39e-07	0.000112541
TRINITY_DN4186_c0_g1	inf	uni	164.972	48.4721	106.722	1.77064	0.361614	4.89649	9.76e-07	0.000116377
TRINITY_DN1604_c0_g1	inf	uni	1330.19	417.732	873.961	1.67041	0.341174	4.89608	9.78e-07	0.000116377
TRINITY_DN1648_c0_g2	inf	uni	11793.1	2934.27	7363.66	2.00693	0.410345	4.89084	1e-06	0.000119038
TRINITY_DN54142_c0_g1	inf	uni	211.873	68.1193	139.996	1.63403	0.334133	4.89036	1.01e-06	0.000119038
TRINITY_DN25423_c0_g2	inf	uni	2041.4	58.1711	1049.78	5.13383	1.05056	4.88677	1.03e-06	0.000120197
TRINITY_DN11589_c0_g1	inf	uni	90.4943	23.8008	57.1476	1.91441	0.391771	4.88655	1.03e-06	0.000120197
TRINITY_DN3147_c0_g1	inf	uni	1376.18	799.479	1087.83	0.783993	0.160406	4.88757	1.02e-06	0.000120197
TRINITY_DN56035_c0_g1	inf	uni	0	53.9683	26.9842	-8.2015	1.67888	-4.8851	1.03e-06	0.000120698
TRINITY_DN5544_c0_g2	inf	uni	8176.17	1642.31	4909.24	2.31573	0.474175	4.88371	1.04e-06	0.00012117
TRINITY_DN1017_c4_g1	inf	uni	2245.09	1214.4	1729.75	0.886814	0.181759	4.87907	1.07e-06	0.000123271
TRINITY_DN52348_c0_g1	inf	uni	0	57.1072	28.5536	-8.28325	1.69756	-4.87951	1.06e-06	0.000123271
TRINITY_DN32019_c0_g1	inf	uni	780.569	153.23	466.9	2.34681	0.481097	4.87804	1.07e-06	0.000123526
TRINITY_DN9450_c0_g1	inf	uni	547.562	75.7355	311.649	2.85494	0.585933	4.87246	1.1e-06	0.000126669
TRINITY_DN30017_c0_g1	inf	uni	0	55.8506	27.9253	-8.24991	1.6938	-4.87066	1.11e-06	0.000127428
TRINITY_DN9849_c0_g1	inf	uni	55.0427	136.279	95.661	-1.3127	0.269555	-4.8699	1.12e-06	0.000127525
TRINITY_DN36590_c0_g1	inf	uni	0	61.4725	30.7363	-8.38776	1.72301	-4.86809	1.13e-06	0.000128297
TRINITY_DN6917_c0_g1	inf	uni	447.445	79.5774	263.511	2.49175	0.512452	4.8624	1.16e-06	0.000131632
TRINITY_DN54874_c0_g1	inf	uni	0	50.822	25.411	-8.11427	1.67152	-4.85442	1.21e-06	0.000136621
TRINITY_DN553_c1_g1	inf	uni	5309.8	2093.25	3701.53	1.34294	0.276906	4.84979	1.24e-06	0.000139418
TRINITY_DN5882_c0_g1	inf	uni	14.0997	64.5022	39.301	-2.17559	0.449787	-4.83692	1.32e-06	0.000148294
TRINITY_DN1021_c0_g3	inf	uni	1041.81	136.037	588.926	2.93634	0.607316	4.83494	1.33e-06	0.00014932
TRINITY_DN36374_c0_g1	inf	uni	10.5397	61.6271	36.0834	-2.54992	0.527858	-4.83069	1.36e-06	0.000152084
TRINITY_DN46027_c0_g1	inf	uni	0	56.0105	28.0052	-8.25406	1.70966	-4.82788	1.38e-06	0.000153308
TRINITY_DN9908_c0_g2	inf	uni	0	64.0275	32.0137	-8.44727	1.74968	-4.82788	1.38e-06	0.000153308
TRINITY_DN1451_c3_g1	inf	uni	306.223	221.622	263.923	0.462937	0.0962427	4.8101	1.51e-06	0.000167091
TRINITY_DN4079_c2_g1	inf	uni	133.672	33.0811	83.3765	2.00737	0.417543	4.80757	1.53e-06	0.000168197
TRINITY_DN932_c0_g2	inf	uni	355.483	196.866	276.175	0.856158	0.178065	4.80814	1.52e-06	0.000168197
TRINITY_DN24285_c0_g1	inf	uni	730.282	71.8563	401.069	3.34751	0.696531	4.80596	1.54e-06	0.000169048
TRINITY_DN18364_c0_g2	inf	uni	0	62.7699	31.385	-8.41991	1.75222	-4.80529	1.55e-06	0.000169113
TRINITY_DN8867_c0_g1	inf	uni	0	66.5777	33.2888	-8.50356	1.77045	-4.80305	1.56e-06	0.000170504
TRINITY_DN7984_c0_g1	inf	uni	44278.1	12881.2	28579.7	1.78133	0.371123	4.79984	1.59e-06	0.000172752
TRINITY_DN56178_c0_g1	inf	uni	531.891	147.996	339.943	1.84239	0.383958	4.7984	1.6e-06	0.000173478
TRINITY_DN4169_c0_g1	inf	uni	32496.9	13221.6	22859.2	1.2974	0.270584	4.79482	1.63e-06	0.000176087
TRINITY_DN30112_c0_g2	inf	uni	2645.72	317.26	1481.49	3.05957	0.638835	4.7893	1.67e-06	0.000180465
TRINITY_DN331_c0_g2	inf	uni	396.884	207.814	302.349	0.933393	0.194971	4.78734	1.69e-06	0.000181703
TRINITY_DN209_c6_g1	inf	uni	1212.26	787.039	999.648	0.623254	0.130477	4.77675	1.78e-06	0.00019098
TRINITY_DN3168_c0_g1	inf	uni	1622.5	907.004	1264.75	0.838974	0.176095	4.76434	1.89e-06	0.000202525
TRINITY_DN8483_c0_g2	inf	uni	204.247	94.5226	149.385	1.1129	0.233772	4.76061	1.93e-06	0.000205699
TRINITY_DN6833_c0_g1	inf	uni	357.534	45.8456	201.69	2.96613	0.623155	4.75986	1.94e-06	0.000205863
TRINITY_DN3217_c0_g1	inf	uni	84871.9	25949.5	55410.7	1.70957	0.360206	4.74609	2.07e-06	0.000219744
TRINITY_DN3938_c0_g2	inf	uni	1448.87	1682.81	1565.84	-0.213395	0.0449745	-4.74481	2.09e-06	0.000220507
TRINITY_DN13196_c0_g2	inf	uni	403.653	49.897	226.775	3.01438	0.635714	4.74173	2.12e-06	0.000223236
TRINITY_DN22774_c0_g1	inf	uni	579.79	26.5677	303.179	4.44915	0.938535	4.74052	2.13e-06	0.000223289
TRINITY_DN646_c1_g1	inf	uni	837.291	197.274	517.282	2.08579	0.439979	4.74065	2.13e-06	0.000223289
TRINITY_DN2349_c0_g1	inf	uni	4816.26	1013.96	2915.11	2.24786	0.4744	4.73831	2.16e-06	0.000224459
TRINITY_DN54403_c0_g1	inf	uni	0	62.5449	31.2725	-8.41454	1.77582	-4.7384	2.15e-06	0.000224459
TRINITY_DN57_c0_g1	inf	uni	1148.83	595.187	872.009	0.949083	0.200509	4.73337	2.21e-06	0.000229344
TRINITY_DN11075_c0_g1	inf	uni	49.4879	18.446	33.967	1.42362	0.300844	4.7321	2.22e-06	0.000230012
TRINITY_DN1138_c0_g1	inf	uni	5523.6	2253.89	3888.74	1.29318	0.273305	4.73163	2.23e-06	0.000230012
TRINITY_DN1312_c0_g1	inf	uni	351.752	164.201	257.977	1.09558	0.231741	4.72761	2.27e-06	0.000233296
TRINITY_DN18656_c1_g1	inf	uni	0	56.1136	28.0568	-8.25599	1.74621	-4.72795	2.27e-06	0.000233296
TRINITY_DN50977_c0_g1	inf	uni	4806.93	289.99	2548.46	4.05095	0.857158	4.72602	2.29e-06	0.000234477
TRINITY_DN9441_c0_g2	inf	uni	388.49	275.892	332.191	0.498435	0.105494	4.72477	2.3e-06	0.000235267
TRINITY_DN1557_c0_g2	inf	uni	1901.78	920.398	1411.09	1.04784	0.221958	4.7209	2.35e-06	0.000239075
TRINITY_DN28814_c0_g2	inf	uni	0	65.4888	32.7444	-8.48052	1.79658	-4.72037	2.35e-06	0.000239075
TRINITY_DN41118_c0_g1	inf	uni	104.127	15.5264	59.8266	2.74555	0.582705	4.71174	2.46e-06	0.000248751
TRINITY_DN13441_c0_g1	inf	uni	391.53	54.0778	222.804	2.85646	0.606533	4.70949	2.48e-06	0.000250126
TRINITY_DN58256_c0_g1	inf	uni	214.584	95.4886	155.036	1.17689	0.249873	4.70995	2.48e-06	0.000250126
TRINITY_DN7077_c0_g1	inf	uni	9969.94	352.659	5161.3	4.82119	1.02406	4.70793	2.5e-06	0.000251351
TRINITY_DN895_c4_g1	inf	uni	252.527	82.45	167.489	1.61884	0.344096	4.70462	2.54e-06	0.000254773
TRINITY_DN3949_c6_g1	inf	uni	12.0642	37.2445	24.6543	-1.6426	0.34949	-4.69999	2.6e-06	0.000259903
TRINITY_DN6946_c0_g1	inf	uni	334.567	147.344	240.956	1.1862	0.252417	4.69935	2.61e-06	0.000260016
TRINITY_DN38846_c0_g1	inf	uni	6252.14	25.2739	3138.71	7.95379	1.6928	4.69859	2.62e-06	0.000260272
TRINITY_DN2714_c1_g3	inf	uni	25.0304	98.021	61.5257	-1.97224	0.420217	-4.69339	2.69e-06	0.000266264
TRINITY_DN3222_c0_g1	inf	uni	1154.14	303.941	729.039	1.92361	0.409929	4.69255	2.7e-06	0.000266631
TRINITY_DN2310_c0_g3	inf	uni	549.356	263.204	406.28	1.06249	0.226537	4.69013	2.73e-06	0.000267262
TRINITY_DN15_c0_g1	inf	uni	2142.15	1405.99	1774.07	0.607518	0.129538	4.68988	2.73e-06	0.000267262
TRINITY_DN85_c2_g1	inf	uni	648.012	485.503	566.758	0.416182	0.0887343	4.6902	2.73e-06	0.000267262
TRINITY_DN21309_c0_g1	inf	uni	0	48.8887	24.4443	-8.0587	1.71804	-4.69065	2.72e-06	0.000267262
TRINITY_DN793_c0_g2	inf	uni	2136.83	505.432	1321.13	2.07964	0.443611	4.68797	2.76e-06	0.000268486
TRINITY_DN32181_c0_g1	inf	uni	559.928	258.564	409.246	1.11408	0.237652	4.68785	2.76e-06	0.000268486
TRINITY_DN3816_c0_g1	inf	uni	3439.14	1566.7	2502.92	1.13432	0.242177	4.68384	2.82e-06	0.000273069
TRINITY_DN10362_c7_g1	inf	uni	51.6148	0	25.8074	8.18474	1.74834	4.68144	2.85e-06	0.000275567
TRINITY_DN18297_c0_g2	inf	uni	302.287	45.2983	173.793	2.73589	0.585614	4.67184	2.99e-06	0.000287245
TRINITY_DN1567_c1_g1	inf	uni	650.273	328.105	489.189	0.988964	0.211675	4.67209	2.98e-06	0.000287245
TRINITY_DN16971_c0_g1	inf	uni	0	71.8117	35.9059	-8.6134	1.84458	-4.66958	3.02e-06	0.000289669
TRINITY_DN50978_c0_g1	inf	uni	556.665	250.804	403.734	1.15148	0.246986	4.6621	3.13e-06	0.000299611
TRINITY_DN56558_c0_g1	inf	uni	185.005	44.1784	114.592	2.07827	0.445859	4.66127	3.14e-06	0.000300044
TRINITY_DN4187_c1_g3	inf	uni	74.305	263.981	169.143	-1.82704	0.39233	-4.6569	3.21e-06	0.000305685
TRINITY_DN10092_c0_g1	inf	uni	201.816	95.7133	148.765	1.07874	0.231709	4.65559	3.23e-06	0.000306833
TRINITY_DN50468_c0_g1	inf	uni	0	51.4404	25.7202	-8.1313	1.74728	-4.65369	3.26e-06	0.00030887
TRINITY_DN7432_c3_g1	inf	uni	732.793	120.812	426.802	2.59903	0.558779	4.65127	3.3e-06	0.000311719
TRINITY_DN47680_c0_g1	inf	uni	11.3284	56.9319	34.1302	-2.34506	0.504745	-4.64602	3.38e-06	0.000318928
TRINITY_DN2428_c1_g4	inf	uni	141.741	52.7057	97.2235	1.43312	0.30872	4.64214	3.45e-06	0.000324147
TRINITY_DN46221_c0_g1	inf	uni	278.119	111.742	194.931	1.31629	0.283642	4.64067	3.47e-06	0.000325631
TRINITY_DN5699_c0_g3	inf	uni	24.0771	81.0447	52.5609	-1.75204	0.377958	-4.63554	3.56e-06	0.000332965
TRINITY_DN7232_c0_g2	inf	uni	1204.84	664.799	934.821	0.859393	0.185645	4.62923	3.67e-06	0.000342398
TRINITY_DN2400_c0_g2	inf	uni	0	48.184	24.092	-8.03678	1.73846	-4.62294	3.78e-06	0.000352047
TRINITY_DN5349_c0_g1	inf	uni	12.6853	40.0524	26.3688	-1.67466	0.362315	-4.6221	3.8e-06	0.000352588
TRINITY_DN2946_c0_g1	inf	uni	782.317	367.724	575.021	1.09005	0.236029	4.61832	3.87e-06	0.00035816
TRINITY_DN9208_c0_g1	inf	uni	159.692	3.09298	81.3923	5.70402	1.23648	4.61312	3.97e-06	0.000366306
TRINITY_DN50362_c0_g1	inf	uni	211.033	16.0343	113.533	3.71443	0.805371	4.61207	3.99e-06	0.000366815
TRINITY_DN5895_c0_g1	inf	uni	760.213	243.646	501.93	1.64296	0.356252	4.61179	3.99e-06	0.000366815
TRINITY_DN1303_c6_g2	inf	uni	9117.06	3111.21	6114.14	1.55109	0.337111	4.60113	4.2e-06	0.000385143
TRINITY_DN43468_c0_g1	inf	uni	0	55.7177	27.8589	-8.24666	1.79269	-4.60015	4.22e-06	0.000385987
TRINITY_DN19197_c0_g1	inf	uni	0	47.777	23.8885	-8.0247	1.74531	-4.59787	4.27e-06	0.00038926
TRINITY_DN11023_c0_g1	inf	uni	151.256	55.252	103.254	1.44774	0.314913	4.59726	4.28e-06	0.000389436
TRINITY_DN52616_c0_g1	inf	uni	121.901	37.9977	79.9494	1.68181	0.366043	4.59456	4.34e-06	0.000393529
TRINITY_DN990_c0_g1	inf	uni	4849.16	2175.64	3512.4	1.15626	0.251855	4.59096	4.41e-06	0.000398419
TRINITY_DN591_c1_g2	inf	uni	1017.11	682.755	849.932	0.57613	0.125485	4.59122	4.41e-06	0.000398419
TRINITY_DN1620_c0_g4	inf	uni	397.447	730.676	564.061	-0.877752	0.191296	-4.58844	4.47e-06	0.000402264
TRINITY_DN859_c0_g1	inf	uni	1.10827	168.003	84.5557	-7.28452	1.58945	-4.58303	4.58e-06	0.0004118
TRINITY_DN1030_c0_g1	inf	uni	2279.02	722.454	1500.73	1.65764	0.361774	4.58197	4.61e-06	0.000412887
TRINITY_DN2021_c5_g1	inf	uni	229.359	49.1882	139.274	2.21674	0.484118	4.57893	4.67e-06	0.000417918
TRINITY_DN5747_c0_g1	inf	uni	1610.33	463.583	1036.95	1.79636	0.392595	4.5756	4.75e-06	0.000423576
TRINITY_DN5023_c0_g1	inf	uni	92.122	30.6834	61.4027	1.59394	0.348664	4.57157	4.84e-06	0.000430769
TRINITY_DN6507_c0_g2	inf	uni	12.5148	51.8719	32.1934	-2.05233	0.449181	-4.56905	4.9e-06	0.000434919
TRINITY_DN8030_c0_g2	inf	uni	490.3	43.1541	266.727	3.50768	0.767837	4.56826	4.92e-06	0.000435414
TRINITY_DN5128_c0_g1	inf	uni	144.891	63.8552	104.373	1.17896	0.258101	4.5678	4.93e-06	0.000435414
TRINITY_DN28230_c0_g2	inf	uni	379.7	104.652	242.176	1.85777	0.406822	4.56654	4.96e-06	0.000436983
TRINITY_DN8880_c0_g1	inf	uni	0	50.8073	25.4036	-8.1139	1.77955	-4.55951	5.13e-06	0.000450781
TRINITY_DN34121_c0_g1	inf	uni	0	41.5384	20.7692	-7.82346	1.71632	-4.55828	5.16e-06	0.000452352
TRINITY_DN2047_c4_g2	inf	uni	197.729	37.9603	117.845	2.37943	0.52275	4.55176	5.32e-06	0.000464373
TRINITY_DN17181_c0_g2	inf	uni	0	45.654	22.827	-7.95966	1.74855	-4.55214	5.31e-06	0.000464373
TRINITY_DN41_c1_g1	inf	uni	2239.61	1015.73	1627.67	1.14126	0.250931	4.5481	5.41e-06	0.000470823
TRINITY_DN5054_c1_g1	inf	uni	96.2569	280.395	188.326	-1.54285	0.339248	-4.54786	5.42e-06	0.000470823
TRINITY_DN37_c0_g1	inf	uni	1053.51	754.278	903.892	0.482866	0.106351	4.54032	5.62e-06	0.000486815
TRINITY_DN3025_c0_g3	inf	uni	301.251	123.797	212.524	1.28346	0.283028	4.53474	5.77e-06	0.000498705
TRINITY_DN9601_c1_g1	inf	uni	14.9717	49.9962	32.484	-1.74349	0.384808	-4.5308	5.88e-06	0.000506897
TRINITY_DN1106_c0_g4	inf	uni	9078.52	2264.55	5671.53	2.00327	0.442456	4.52762	5.97e-06	0.000511463
TRINITY_DN2868_c0_g1	inf	uni	6722.94	3207.81	4965.37	1.06736	0.235727	4.52794	5.96e-06	0.000511463
TRINITY_DN58609_c0_g1	inf	uni	0	42.0777	21.0389	-7.8429	1.73231	-4.52742	5.97e-06	0.000511463
TRINITY_DN4266_c0_g1	inf	uni	433.463	557.62	495.542	-0.359298	0.0794023	-4.52503	6.04e-06	0.000516062
TRINITY_DN12589_c0_g1	inf	uni	221.115	39.5077	130.311	2.48528	0.549367	4.5239	6.07e-06	0.000517618
TRINITY_DN11867_c0_g1	inf	uni	0	49.7772	24.8886	-8.08384	1.78715	-4.52332	6.09e-06	0.000517844
TRINITY_DN7106_c0_g2	inf	uni	474.585	210.24	342.413	1.17577	0.259986	4.52242	6.11e-06	0.000518843
TRINITY_DN5430_c0_g1	inf	uni	0	44.1358	22.0679	-7.91046	1.74948	-4.5216	6.14e-06	0.000519657
TRINITY_DN5990_c0_g4	inf	uni	0	43.1469	21.5735	-7.8787	1.74302	-4.52013	6.18e-06	0.000522068
TRINITY_DN1958_c6_g1	inf	uni	350.676	171.922	261.299	1.02685	0.227224	4.51914	6.21e-06	0.000523315
TRINITY_DN5676_c0_g1	inf	uni	166.394	45.9006	106.147	1.85556	0.411261	4.51187	6.43e-06	0.000540324
TRINITY_DN64_c2_g2	inf	uni	827.515	474.01	650.762	0.802024	0.177981	4.50624	6.6e-06	0.000553602
TRINITY_DN36694_c0_g1	inf	uni	55.6779	25.0501	40.364	1.16466	0.258494	4.50555	6.62e-06	0.000554116
TRINITY_DN746_c0_g3	inf	uni	295.912	432.861	364.386	-0.550887	0.122383	-4.50134	6.75e-06	0.000563923
TRINITY_DN4694_c1_g2	inf	uni	246.45	69.9989	158.224	1.81085	0.402415	4.49995	6.8e-06	0.000566348
TRINITY_DN22174_c0_g1	inf	uni	89.1662	23.7446	56.4554	1.91433	0.425831	4.4955	6.94e-06	0.000576991
TRINITY_DN9348_c0_g2	inf	uni	0	42.3828	21.1914	-7.85149	1.74727	-4.49356	7e-06	0.000580959
TRINITY_DN3754_c0_g1	inf	uni	95.9897	44.4164	70.203	1.10499	0.245995	4.4919	7.06e-06	0.000584188
TRINITY_DN5773_c0_g1	inf	uni	227.358	410.132	318.745	-0.855329	0.190464	-4.49076	7.1e-06	0.000585997
TRINITY_DN40221_c0_g1	inf	uni	0	45.1834	22.5917	-7.94333	1.76934	-4.48944	7.14e-06	0.000588327
TRINITY_DN36515_c0_g1	inf	uni	91.5458	16.1824	53.8641	2.50681	0.558468	4.48872	7.17e-06	0.000588998
TRINITY_DN25585_c0_g1	inf	uni	136.958	29.9823	83.4701	2.1954	0.489876	4.48154	7.41e-06	0.00060781
TRINITY_DN1294_c3_g1	inf	uni	630.701	97.4009	364.051	2.69318	0.601207	4.47962	7.48e-06	0.000610574
TRINITY_DN574_c0_g1	inf	uni	2269.53	912.256	1590.89	1.31492	0.293513	4.47993	7.47e-06	0.000610574
TRINITY_DN3612_c0_g1	inf	uni	782.693	336.755	559.724	1.21625	0.271604	4.47803	7.53e-06	0.000613769
TRINITY_DN733_c2_g1	inf	uni	456.265	560.877	508.571	-0.299767	0.0669689	-4.47622	7.6e-06	0.000616246
TRINITY_DN11491_c0_g1	inf	uni	0	42.9262	21.4631	-7.87118	1.75844	-4.47624	7.6e-06	0.000616246
TRINITY_DN1328_c3_g1	inf	uni	133.079	64.3479	98.7134	1.05027	0.234702	4.47492	7.64e-06	0.00061865
TRINITY_DN1100_c2_g1	inf	uni	160.891	40.8013	100.846	1.98279	0.44364	4.46936	7.85e-06	0.000633532
TRINITY_DN8403_c8_g1	inf	uni	45.6964	114.434	80.0653	-1.33053	0.298124	-4.463	8.08e-06	0.000651216
TRINITY_DN46146_c0_g1	inf	uni	1813.03	893.603	1353.32	1.02045	0.229023	4.45569	8.36e-06	0.000672331
TRINITY_DN3265_c0_g1	inf	uni	4921.1	2424.96	3673.03	1.02104	0.229214	4.45455	8.41e-06	0.000674426
TRINITY_DN485_c0_g1	inf	uni	4943.42	3652.83	4298.12	0.436795	0.0980754	4.45367	8.44e-06	0.00067572
TRINITY_DN1519_c0_g3	inf	uni	257.123	55.9517	156.538	2.20221	0.494648	4.45208	8.5e-06	0.000677789
TRINITY_DN31219_c0_g1	inf	uni	10.6464	35.1058	22.8761	-1.728	0.388113	-4.4523	8.5e-06	0.000677789
TRINITY_DN10242_c0_g1	inf	uni	51.7058	119.34	85.5228	-1.21519	0.273061	-4.45024	8.58e-06	0.000682132
TRINITY_DN17230_c0_g1	inf	uni	0	19.0103	9.50516	-6.69625	1.5068	-4.44402	8.83e-06	0.000700645
TRINITY_DN3712_c0_g1	inf	uni	35.6728	79.5421	57.6074	-1.1486	0.25861	-4.44143	8.94e-06	0.0007076
TRINITY_DN3190_c0_g1	inf	uni	322.747	736.765	529.756	-1.19153	0.268424	-4.43899	9.04e-06	0.00071415
TRINITY_DN23086_c0_g1	inf	uni	306.969	37.0159	171.992	3.05118	0.687448	4.43842	9.06e-06	0.000714489
TRINITY_DN18385_c0_g1	inf	uni	109.955	26.0538	68.0045	2.09104	0.471314	4.43662	9.14e-06	0.000718952
TRINITY_DN3187_c0_g1	inf	uni	21687.8	10142.3	15915.1	1.09653	0.247283	4.43432	9.24e-06	0.000725108
TRINITY_DN19672_c0_g2	inf	uni	237.66	63.4217	150.541	1.90618	0.430009	4.43288	9.3e-06	0.000728405
TRINITY_DN3004_c0_g1	inf	uni	446.797	235.896	341.346	0.919156	0.207857	4.42205	9.78e-06	0.000764249
TRINITY_DN34917_c0_g1	inf	uni	352.545	135.351	243.948	1.38528	0.313688	4.41609	1.01e-05	0.00078395
TRINITY_DN46045_c0_g1	inf	uni	446.448	199.551	322.999	1.15889	0.262566	4.41373	1.02e-05	0.000790884
TRINITY_DN16034_c0_g1	inf	uni	0	39.6803	19.8401	-7.7572	1.75809	-4.41229	1.02e-05	0.00079447
TRINITY_DN42839_c0_g1	inf	uni	0	37.6755	18.8377	-7.68269	1.74284	-4.40813	1.04e-05	0.000808152
TRINITY_DN41629_c0_g1	inf	uni	0	40.1446	20.0723	-7.77492	1.76398	-4.4076	1.05e-05	0.000808437
TRINITY_DN3582_c0_g2	inf	uni	398.231	205.61	301.921	0.952613	0.216183	4.40652	1.05e-05	0.000810759
TRINITY_DN2160_c0_g1	inf	uni	965.898	626.857	796.378	0.623557	0.141525	4.40599	1.05e-05	0.000811041
TRINITY_DN221_c0_g1	inf	uni	2190.04	714.09	1452.07	1.61681	0.367145	4.40373	1.06e-05	0.00081781
TRINITY_DN26289_c0_g1	inf	uni	0	39.5081	19.754	-7.75114	1.76184	-4.39945	1.09e-05	0.000832378
TRINITY_DN43225_c0_g1	inf	uni	10.4182	56.5788	33.4985	-2.44024	0.555109	-4.39597	1.1e-05	0.000844074
TRINITY_DN360_c1_g2	inf	uni	4925.29	2868.19	3896.74	0.780336	0.177854	4.38751	1.15e-05	0.00087574
TRINITY_DN12589_c0_g2	inf	uni	238.283	45.8	142.041	2.37736	0.542054	4.38584	1.16e-05	0.000880647
TRINITY_DN4340_c0_g1	inf	uni	13613.8	4127.96	8870.89	1.72164	0.392731	4.38375	1.17e-05	0.000887281
TRINITY_DN553_c3_g1	inf	uni	336.28	167.605	251.942	1.00399	0.229221	4.38001	1.19e-05	0.000900801
TRINITY_DN26357_c0_g1	inf	uni	12.6396	35.8012	24.2204	-1.5011	0.342946	-4.37706	1.2e-05	0.000911172
TRINITY_DN15264_c0_g1	inf	uni	0	40.9617	20.4809	-7.80252	1.78541	-4.37016	1.24e-05	0.00093852
TRINITY_DN17861_c0_g1	inf	uni	0	46.3436	23.1718	-7.98046	1.82697	-4.36814	1.25e-05	0.000945304
TRINITY_DN2497_c4_g1	inf	uni	80.246	20.7674	50.5067	1.94633	0.445962	4.36433	1.28e-05	0.000959932
TRINITY_DN23049_c0_g1	inf	uni	0	37.6429	18.8215	-7.68175	1.76288	-4.35749	1.32e-05	0.000988378
TRINITY_DN43041_c0_g1	inf	uni	867.438	45.2958	456.367	4.25816	0.97768	4.35538	1.33e-05	0.000995937
TRINITY_DN41824_c0_g1	inf	uni	1126.63	51.3927	589.013	4.45474	1.02312	4.35406	1.34e-05	0.000999886
TRINITY_DN9441_c0_g4	inf	uni	200.615	64.2943	132.455	1.64403	0.378128	4.34782	1.37e-05	0.00102664
TRINITY_DN832_c8_g1	inf	uni	92.5394	23.0934	57.8164	2.00226	0.460596	4.34711	1.38e-05	0.00102788
TRINITY_DN6453_c0_g2	inf	uni	2709.39	1243.47	1976.43	1.12357	0.258522	4.34613	1.39e-05	0.00103039
TRINITY_DN22739_c0_g2	inf	uni	5.61765	57.4033	31.5105	-3.35648	0.773349	-4.34019	1.42e-05	0.00105653
TRINITY_DN3677_c0_g1	inf	uni	1571.85	364.086	967.97	2.11002	0.486398	4.33805	1.44e-05	0.00106471
TRINITY_DN2033_c2_g1	inf	uni	845.37	460.508	652.939	0.875759	0.201942	4.33669	1.45e-05	0.00106916
TRINITY_DN58016_c0_g1	inf	uni	40.2159	13.7791	26.9975	1.55414	0.35974	4.32018	1.56e-05	0.00114773
TRINITY_DN7520_c0_g1	inf	uni	19.4824	86.3814	52.9319	-2.15693	0.499253	-4.32032	1.56e-05	0.00114773
TRINITY_DN1325_c0_g1	inf	uni	3154.87	1330.75	2242.81	1.24521	0.28828	4.31946	1.56e-05	0.00114919
TRINITY_DN38358_c0_g1	inf	uni	1049.79	295.327	672.56	1.82969	0.423703	4.31832	1.57e-05	0.00115279
TRINITY_DN3527_c0_g1	inf	uni	1140.2	687.85	914.025	0.729819	0.169028	4.31775	1.58e-05	0.00115349
TRINITY_DN56904_c0_g1	inf	uni	3234.08	437.731	1835.91	2.88476	0.669244	4.31048	1.63e-05	0.00118619
TRINITY_DN186_c0_g1	inf	uni	1876.45	781.818	1329.13	1.26349	0.293166	4.30981	1.63e-05	0.00118619
TRINITY_DN1326_c0_g1	inf	uni	4944.83	3215.81	4080.32	0.620782	0.144025	4.31023	1.63e-05	0.00118619
TRINITY_DN19284_c0_g1	inf	uni	0	35.3113	17.6556	-7.58986	1.76105	-4.30986	1.63e-05	0.00118619
TRINITY_DN33662_c0_g1	inf	uni	55.2941	10.7249	33.0095	2.36743	0.549494	4.30838	1.64e-05	0.00118687
TRINITY_DN4536_c0_g1	inf	uni	714.7	452.079	583.39	0.661921	0.153612	4.30904	1.64e-05	0.00118687
TRINITY_DN32519_c0_g2	inf	uni	39.7864	118.198	78.9921	-1.57904	0.366478	-4.30869	1.64e-05	0.00118687
TRINITY_DN1331_c0_g1	inf	uni	465.721	197.447	331.584	1.23756	0.287332	4.30707	1.65e-05	0.00119155
TRINITY_DN11799_c0_g1	inf	uni	350.315	157.02	253.668	1.15579	0.268636	4.30244	1.69e-05	0.00121198
TRINITY_DN8000_c0_g1	inf	uni	5.07086	28.1847	16.6278	-2.51491	0.584524	-4.30248	1.69e-05	0.00121198
TRINITY_DN3220_c2_g2	inf	uni	911.023	353.089	632.056	1.36737	0.318033	4.29945	1.71e-05	0.00122604
TRINITY_DN753_c0_g3	inf	uni	370.019	869.163	619.591	-1.23341	0.287149	-4.29538	1.74e-05	0.00124634
TRINITY_DN3025_c0_g2	inf	uni	462.617	314.814	388.716	0.55557	0.129372	4.29436	1.75e-05	0.00124964
TRINITY_DN8310_c0_g2	inf	uni	15.477	76.3119	45.8944	-2.30292	0.536654	-4.29127	1.78e-05	0.00126472
TRINITY_DN34104_c0_g1	inf	uni	0	35.5335	17.7668	-7.59753	1.77221	-4.28704	1.81e-05	0.00128653
TRINITY_DN38640_c0_g1	inf	uni	23.0523	58.1123	40.5823	-1.33446	0.311624	-4.28228	1.85e-05	0.00131181
TRINITY_DN14994_c0_g2	inf	uni	244.482	70.5938	157.538	1.78552	0.417537	4.27631	1.9e-05	0.00134487
TRINITY_DN16507_c0_g2	inf	uni	36.5759	0	18.288	7.68738	1.7989	4.27338	1.93e-05	0.0013574
TRINITY_DN1740_c0_g1	inf	uni	4485.4	2923.15	3704.28	0.618106	0.144636	4.27354	1.92e-05	0.0013574
TRINITY_DN2862_c0_g1	inf	uni	2355.13	1200.17	1777.65	0.97261	0.227754	4.27043	1.95e-05	0.00137286
TRINITY_DN51113_c0_g1	inf	uni	1190.37	113.331	651.85	3.39341	0.79475	4.26978	1.96e-05	0.00137423
TRINITY_DN51266_c0_g1	inf	uni	113.171	22.896	68.0334	2.30939	0.540984	4.26887	1.96e-05	0.00137719
TRINITY_DN39151_c0_g1	inf	uni	105.782	28.8397	67.3107	1.88246	0.441157	4.2671	1.98e-05	0.00138024
TRINITY_DN251_c0_g1	inf	uni	2479.27	1670.12	2074.7	0.570022	0.133562	4.26784	1.97e-05	0.00138024
TRINITY_DN10050_c0_g2	inf	uni	0	38.4162	19.2081	-7.71017	1.80684	-4.26722	1.98e-05	0.00138024
TRINITY_DN6373_c0_g1	inf	uni	6.68725	26.4883	16.5878	-1.99161	0.467028	-4.26443	2e-05	0.0013942
TRINITY_DN51118_c0_g1	inf	uni	178.541	17.6513	98.0964	3.33921	0.783958	4.25942	2.05e-05	0.00142314
TRINITY_DN39586_c0_g1	inf	uni	194.953	18.7396	106.846	3.38333	0.794982	4.25586	2.08e-05	0.00144243
TRINITY_DN41037_c0_g1	inf	uni	0	37.8415	18.9207	-7.68877	1.80676	-4.25556	2.09e-05	0.00144243
TRINITY_DN1318_c0_g2	inf	uni	85.2953	186.437	135.866	-1.13156	0.265978	-4.25435	2.1e-05	0.00144755
TRINITY_DN45812_c0_g1	inf	uni	0	34.0643	17.0322	-7.53668	1.77174	-4.25383	2.1e-05	0.00144816
TRINITY_DN41428_c0_g1	inf	uni	0	38.3983	19.1991	-7.70905	1.8127	-4.25281	2.11e-05	0.00145209
TRINITY_DN6197_c0_g1	inf	uni	64.294	8.13025	36.2121	2.97251	0.699845	4.24739	2.16e-05	0.0014812
TRINITY_DN15241_c0_g1	inf	uni	61.2621	27.5666	44.4143	1.14406	0.269374	4.2471	2.17e-05	0.0014812
TRINITY_DN9535_c0_g1	inf	uni	0	39.6656	19.8328	-7.75624	1.82614	-4.24735	2.16e-05	0.0014812
TRINITY_DN6742_c1_g1	inf	uni	247.65	408.283	327.967	-0.724025	0.17053	-4.24575	2.18e-05	0.0014874
TRINITY_DN7943_c0_g1	inf	uni	10.5886	54.5978	32.5932	-2.38962	0.563066	-4.24394	2.2e-05	0.00149665
TRINITY_DN1407_c1_g1	inf	uni	327.946	111.909	219.927	1.54928	0.365594	4.23772	2.26e-05	0.00153588
TRINITY_DN3642_c5_g1	inf	uni	934.766	78.1347	506.451	3.5808	0.845483	4.23521	2.28e-05	0.00155022
TRINITY_DN943_c0_g1	inf	uni	789.942	493.897	641.919	0.678333	0.160215	4.2339	2.3e-05	0.00155565
TRINITY_DN50450_c0_g1	inf	uni	0	33.7071	16.8535	-7.52214	1.77677	-4.2336	2.3e-05	0.00155565
TRINITY_DN85_c3_g1	inf	uni	12926.4	3351.04	8138.74	1.94762	0.460317	4.23105	2.33e-05	0.00157048
TRINITY_DN46231_c0_g1	inf	uni	1598.02	561.236	1079.63	1.5096	0.357256	4.22554	2.38e-05	0.00160646
TRINITY_DN4365_c0_g4	inf	uni	61.8505	13.4713	37.6609	2.20091	0.521373	4.22138	2.43e-05	0.00163337
TRINITY_DN32463_c0_g1	inf	uni	81.1363	33.5804	57.3583	1.27509	0.302385	4.21678	2.48e-05	0.00166093
TRINITY_DN11945_c0_g1	inf	uni	0	37.4761	18.738	-7.67572	1.82021	-4.21695	2.48e-05	0.00166093
TRINITY_DN844_c0_g1	inf	uni	4144.75	2500.45	3322.6	0.729369	0.173037	4.21511	2.5e-05	0.00167026
TRINITY_DN35021_c0_g1	inf	uni	0	34.5251	17.2626	-7.55684	1.79335	-4.21381	2.51e-05	0.00167681
TRINITY_DN2572_c0_g2	inf	uni	202.793	128.725	165.759	0.663193	0.157812	4.20244	2.64e-05	0.0017586
TRINITY_DN222_c1_g1	inf	uni	360.112	265.963	313.038	0.429211	0.102149	4.20182	2.65e-05	0.0017586
TRINITY_DN41281_c0_g1	inf	uni	393.678	565.041	479.36	-0.51983	0.12371	-4.20202	2.65e-05	0.0017586
TRINITY_DN6464_c0_g1	inf	uni	160.58	51.9478	106.264	1.63197	0.388578	4.19985	2.67e-05	0.00177074
TRINITY_DN10361_c0_g1	inf	uni	1139.44	179.357	659.396	2.66642	0.635001	4.19908	2.68e-05	0.00177356
TRINITY_DN1369_c0_g1	inf	uni	846.08	193.613	519.847	2.12686	0.50663	4.19806	2.69e-05	0.00177837
TRINITY_DN1141_c0_g1	inf	uni	295.417	99.3288	197.373	1.57096	0.374317	4.19688	2.71e-05	0.00178446
TRINITY_DN49938_c0_g1	inf	uni	0	33.6386	16.8193	-7.5195	1.79237	-4.19527	2.73e-05	0.0017939
TRINITY_DN2542_c1_g1	inf	uni	2039.81	1632.37	1836.09	0.322699	0.0770454	4.18842	2.81e-05	0.0018456
TRINITY_DN687_c0_g1	inf	uni	330.117	434.025	382.071	-0.392536	0.0937422	-4.18739	2.82e-05	0.00185066
TRINITY_DN49534_c0_g1	inf	uni	554.68	88.0973	321.389	2.65351	0.633985	4.18545	2.85e-05	0.00186323
TRINITY_DN5692_c0_g2	inf	uni	524.208	256.161	390.184	1.03508	0.247375	4.18425	2.86e-05	0.00186976
TRINITY_DN51495_c0_g1	inf	uni	3.92576	31.0319	17.4788	-2.96035	0.707831	-4.18229	2.89e-05	0.00188263
TRINITY_DN6847_c1_g2	inf	uni	94.1979	43.1506	68.6742	1.12891	0.270084	4.17984	2.92e-05	0.00189961
TRINITY_DN9452_c0_g1	inf	uni	164.417	55.7065	110.062	1.55458	0.372037	4.17857	2.93e-05	0.00190688
TRINITY_DN8030_c0_g3	inf	uni	782.703	135.785	459.244	2.52688	0.605322	4.17443	2.99e-05	0.00193843
TRINITY_DN58340_c0_g1	inf	uni	0	35.9553	17.9776	-7.61588	1.82604	-4.17072	3.04e-05	0.00196679
TRINITY_DN15865_c0_g2	inf	uni	136.17	16.8884	76.5294	3.01387	0.722869	4.16931	3.06e-05	0.00197549
TRINITY_DN16839_c0_g2	inf	uni	207.038	12.2797	109.659	4.08596	0.980774	4.16606	3.1e-05	0.00200035
TRINITY_DN3482_c0_g2	inf	uni	325.434	204.718	265.076	0.671619	0.161252	4.16502	3.11e-05	0.00200593
TRINITY_DN5854_c0_g1	inf	uni	124.155	245.336	184.745	-0.984528	0.236447	-4.16385	3.13e-05	0.00201272
TRINITY_DN15527_c1_g2	inf	uni	0	33.7702	16.8851	-7.52458	1.80864	-4.16035	3.18e-05	0.00204024
TRINITY_DN20577_c0_g1	inf	uni	0	35.295	17.6475	-7.58799	1.8241	-4.15985	3.18e-05	0.00204111
TRINITY_DN58802_c0_g1	inf	uni	75.913	20.5681	48.2405	1.89761	0.456402	4.15776	3.21e-05	0.00205268
TRINITY_DN46003_c0_g1	inf	uni	198.555	106.789	152.672	0.891396	0.214377	4.15808	3.21e-05	0.00205268
TRINITY_DN39490_c0_g1	inf	uni	0	32.5617	16.2809	-7.4728	1.79802	-4.15612	3.24e-05	0.0020639
TRINITY_DN52384_c0_g1	inf	uni	72.7196	28.1138	50.4167	1.37035	0.329814	4.15493	3.25e-05	0.00207111
TRINITY_DN41673_c0_g1	inf	uni	1201.65	750.943	976.294	0.678859	0.163449	4.15335	3.28e-05	0.00208182
TRINITY_DN46581_c0_g1	inf	uni	95.1186	22.0947	58.6067	2.10641	0.507842	4.14776	3.36e-05	0.00212678
TRINITY_DN648_c0_g2	inf	uni	762.486	537.879	650.183	0.504416	0.121615	4.14766	3.36e-05	0.00212678
TRINITY_DN5323_c0_g1	inf	uni	5.52189	35.5486	20.5353	-2.71369	0.654332	-4.14727	3.36e-05	0.00212678
TRINITY_DN2291_c0_g1	inf	uni	13947.8	6274.95	10111.4	1.15241	0.278138	4.1433	3.42e-05	0.00216024
TRINITY_DN1951_c0_g1	inf	uni	1520.03	927.546	1223.79	0.712911	0.172126	4.14179	3.45e-05	0.00217075
TRINITY_DN4787_c0_g2	inf	uni	120.296	60.6607	90.4784	0.994216	0.240111	4.14065	3.46e-05	0.00217788
TRINITY_DN12313_c0_g1	inf	uni	0	33.2554	16.6277	-7.5026	1.81235	-4.1397	3.48e-05	0.00218315
TRINITY_DN36599_c0_g1	inf	uni	0	34.0186	17.0093	-7.53411	1.82054	-4.1384	3.5e-05	0.00219184
TRINITY_DN1935_c0_g1	inf	uni	2065.96	1522.63	1794.3	0.440603	0.106514	4.13658	3.53e-05	0.00220551
TRINITY_DN4026_c0_g2	inf	uni	139.663	72.3696	106.016	0.944837	0.228461	4.13566	3.54e-05	0.00221057
TRINITY_DN15590_c0_g1	inf	uni	129.646	38.9658	84.3061	1.73741	0.420237	4.13436	3.56e-05	0.00221932
TRINITY_DN14621_c0_g1	inf	uni	0	39.2213	19.6107	-7.73989	1.87244	-4.13358	3.57e-05	0.00222306
TRINITY_DN10492_c0_g1	inf	uni	0	35.3826	17.6913	-7.59085	1.83685	-4.13254	3.59e-05	0.0022294
TRINITY_DN57199_c0_g1	inf	uni	439.545	41.2567	240.401	3.41122	0.826154	4.12904	3.64e-05	0.00225981
TRINITY_DN8975_c0_g1	inf	uni	17.024	70.673	43.8485	-2.05803	0.498596	-4.12766	3.66e-05	0.00226954
TRINITY_DN4250_c2_g1	inf	uni	260.187	102.926	181.556	1.33523	0.323598	4.1262	3.69e-05	0.00228011
TRINITY_DN16916_c1_g1	inf	uni	204.257	86.6989	145.478	1.23396	0.299144	4.12497	3.71e-05	0.00228851
TRINITY_DN52028_c0_g1	inf	uni	66.0684	29.0367	47.5525	1.19306	0.289313	4.12376	3.73e-05	0.0022967
TRINITY_DN42188_c0_g1	inf	uni	0	32.8534	16.4267	-7.48459	1.81644	-4.12048	3.78e-05	0.00232569
TRINITY_DN56819_c0_g1	inf	uni	112.3	38.8824	75.5913	1.53183	0.37196	4.11826	3.82e-05	0.00234037
TRINITY_DN1016_c2_g1	inf	uni	696.469	424.384	560.426	0.716436	0.173961	4.11836	3.82e-05	0.00234037
TRINITY_DN55892_c0_g1	inf	uni	498.891	702.191	600.541	-0.490443	0.119112	-4.11751	3.83e-05	0.0023441
TRINITY_DN11939_c0_g1	inf	uni	0	38.0855	19.0428	-7.69761	1.87154	-4.11298	3.91e-05	0.00238665
TRINITY_DN17624_c0_g1	inf	uni	12.0886	61.9059	36.9972	-2.36074	0.574279	-4.11079	3.94e-05	0.00240539
TRINITY_DN1258_c0_g1	inf	uni	1358.78	321.056	839.92	2.08102	0.506367	4.10972	3.96e-05	0.00241255
TRINITY_DN2458_c2_g1	inf	uni	643.082	376.739	509.91	0.771789	0.188037	4.10445	4.05e-05	0.00246402
TRINITY_DN47163_c0_g1	inf	uni	162.443	45.243	103.843	1.84501	0.449696	4.10279	4.08e-05	0.00247769
TRINITY_DN6563_c0_g1	inf	uni	2972.18	1185.53	2078.86	1.32572	0.32328	4.10084	4.12e-05	0.00249451
TRINITY_DN1620_c1_g1	inf	uni	372.485	277.736	325.111	0.426524	0.104031	4.09997	4.13e-05	0.00249918
TRINITY_DN8208_c0_g1	inf	uni	524.568	845.631	685.1	-0.689156	0.168101	-4.09965	4.14e-05	0.00249918
TRINITY_DN1193_c0_g1	inf	uni	365.304	129.362	247.333	1.49693	0.365182	4.09914	4.15e-05	0.00250055
TRINITY_DN407_c0_g3	inf	uni	581.465	238.335	409.9	1.28756	0.314175	4.09823	4.16e-05	0.00250627
TRINITY_DN1576_c1_g1	inf	uni	1138.81	695.653	917.231	0.711959	0.173787	4.09674	4.19e-05	0.00251833
TRINITY_DN13418_c0_g2	inf	uni	79.1296	27.4361	53.2829	1.52433	0.372254	4.09486	4.22e-05	0.00253059
TRINITY_DN6214_c0_g1	inf	uni	130.13	61.6674	95.8985	1.08549	0.265082	4.09493	4.22e-05	0.00253059
TRINITY_DN3938_c0_g1	inf	uni	456.848	768.835	612.841	-0.75153	0.183625	-4.09275	4.26e-05	0.00254536
TRINITY_DN2589_c0_g1	inf	uni	274.185	530.26	402.223	-0.952965	0.232833	-4.09292	4.26e-05	0.00254536
TRINITY_DN1614_c0_g1	inf	uni	200.129	282.46	241.295	-0.499247	0.12203	-4.09117	4.29e-05	0.00255449
TRINITY_DN7388_c0_g3	inf	uni	484.062	750.701	617.381	-0.634493	0.155088	-4.09119	4.29e-05	0.00255449
TRINITY_DN6534_c0_g1	inf	uni	214.631	95.7804	155.206	1.16186	0.284068	4.09008	4.31e-05	0.00256234
TRINITY_DN3594_c0_g1	inf	uni	604.906	92.9212	348.913	2.70409	0.661667	4.08679	4.37e-05	0.00259477
TRINITY_DN1210_c0_g1	inf	uni	411.428	621.631	516.529	-0.593563	0.145341	-4.08394	4.43e-05	0.00262248
TRINITY_DN49101_c0_g1	inf	uni	11.0171	38.9744	24.9958	-1.82307	0.446614	-4.08198	4.47e-05	0.00264043
TRINITY_DN2500_c0_g1	inf	uni	269.956	365.299	317.627	-0.434636	0.106487	-4.0816	4.47e-05	0.00264054
TRINITY_DN5248_c0_g1	inf	uni	1058.91	486.001	772.453	1.12414	0.275603	4.07886	4.53e-05	0.0026676
TRINITY_DN4887_c0_g1	inf	uni	117.468	58.1083	87.7884	1.02174	0.25062	4.07687	4.56e-05	0.00268617
TRINITY_DN52956_c0_g1	inf	uni	3584.51	1231.39	2407.95	1.54166	0.378276	4.07549	4.59e-05	0.00269404
TRINITY_DN8509_c0_g1	inf	uni	7.95209	37.3876	22.6698	-2.2445	0.550737	-4.07544	4.59e-05	0.00269404
TRINITY_DN1071_c0_g1	inf	uni	6196.22	2151.56	4173.89	1.52604	0.374854	4.07104	4.68e-05	0.00274111
TRINITY_DN2039_c0_g1	inf	uni	1233.62	823.811	1028.72	0.583948	0.143454	4.07064	4.69e-05	0.00274143
TRINITY_DN3267_c0_g2	inf	uni	565.67	276.249	420.959	1.03493	0.254267	4.07024	4.7e-05	0.00274175
TRINITY_DN3419_c0_g2	inf	uni	77.7219	19.9464	48.8342	1.98306	0.487548	4.06741	4.75e-05	0.00276643
TRINITY_DN2021_c3_g1	inf	uni	107.62	62.8676	85.2436	0.776387	0.190878	4.06746	4.75e-05	0.00276643
TRINITY_DN55911_c0_g1	inf	uni	2551.2	91.199	1321.2	4.80515	1.18153	4.06687	4.76e-05	0.00276842
TRINITY_DN23430_c0_g3	inf	uni	110.522	28.0703	69.296	1.97392	0.485423	4.06639	4.77e-05	0.0027692
TRINITY_DN47387_c0_g1	inf	uni	144.152	56.4036	100.278	1.35074	0.332197	4.06607	4.78e-05	0.0027692
TRINITY_DN1573_c0_g1	inf	uni	1180.86	434.578	807.718	1.44162	0.354883	4.06224	4.86e-05	0.00281055
TRINITY_DN36057_c0_g1	inf	uni	102.01	19.0142	60.5119	2.42086	0.596004	4.06182	4.87e-05	0.00281122
TRINITY_DN2165_c0_g1	inf	uni	3495.02	997.493	2246.26	1.80892	0.445909	4.0567	4.98e-05	0.00286909
TRINITY_DN18385_c0_g2	inf	uni	82.4831	28.8297	55.6564	1.51306	0.373023	4.05621	4.99e-05	0.00287055
TRINITY_DN6107_c0_g1	inf	uni	11.3434	39.6873	25.5153	-1.81115	0.446732	-4.05421	5.03e-05	0.00289072
TRINITY_DN49919_c0_g1	inf	uni	0	29.856	14.928	-7.34734	1.81267	-4.05332	5.05e-05	0.00289719
TRINITY_DN3035_c0_g2	inf	uni	1441.34	590.056	1015.7	1.28869	0.31813	4.05081	5.1e-05	0.00292384
TRINITY_DN48067_c0_g1	inf	uni	517.227	30.8818	274.054	4.06731	1.0054	4.04545	5.22e-05	0.00297785
TRINITY_DN30112_c0_g1	inf	uni	1518.92	164.509	841.713	3.20658	0.792714	4.04507	5.23e-05	0.00297785
TRINITY_DN11196_c0_g2	inf	uni	106.703	23.8766	65.2897	2.15825	0.533436	4.04594	5.21e-05	0.00297785
TRINITY_DN1433_c1_g1	inf	uni	85.8464	47.3953	66.6209	0.855024	0.211357	4.04541	5.22e-05	0.00297785
TRINITY_DN5376_c0_g1	inf	uni	1006.25	1253.36	1129.81	-0.315334	0.0780657	-4.03934	5.36e-05	0.00304208
TRINITY_DN5053_c0_g1	inf	uni	116.657	289.484	203.07	-1.31351	0.325165	-4.03952	5.36e-05	0.00304208
TRINITY_DN46452_c0_g1	inf	uni	88.3512	40.5879	64.4696	1.1209	0.277552	4.03853	5.38e-05	0.00304782
TRINITY_DN440_c0_g1	inf	uni	1312.21	556.309	934.257	1.23845	0.306756	4.03726	5.41e-05	0.00305965
TRINITY_DN29811_c0_g1	inf	uni	0	29.9	14.95	-7.34885	1.823	-4.03118	5.55e-05	0.00313511
TRINITY_DN22410_c0_g1	inf	uni	36.4596	8.71285	22.5862	2.05239	0.509267	4.03009	5.58e-05	0.00314
TRINITY_DN12519_c0_g1	inf	uni	325.424	123.672	224.548	1.3959	0.346364	4.03016	5.57e-05	0.00314
TRINITY_DN14665_c0_g1	inf	uni	0	34.982	17.491	-7.57415	1.87964	-4.02957	5.59e-05	0.00314212
TRINITY_DN51071_c0_g1	inf	uni	3585.09	1556.91	2571	1.20341	0.298676	4.02914	5.6e-05	0.00314296
TRINITY_DN3251_c0_g1	inf	uni	504.992	234.783	369.888	1.10409	0.274256	4.02575	5.68e-05	0.00318062
TRINITY_DN5744_c0_g2	inf	uni	9.66863	34.9674	22.318	-1.86845	0.464141	-4.02562	5.68e-05	0.00318062
TRINITY_DN7888_c0_g1	inf	uni	14.849	37.7867	26.3179	-1.34272	0.333591	-4.02506	5.7e-05	0.00318338
TRINITY_DN9731_c0_g1	inf	uni	34.1327	0	17.0663	7.58804	1.88541	4.02462	5.71e-05	0.00318452
TRINITY_DN7697_c0_g2	inf	uni	68.8723	22.3137	45.593	1.61889	0.402355	4.02355	5.73e-05	0.00319412
TRINITY_DN41090_c0_g1	inf	uni	228.121	92.9652	160.543	1.29467	0.321901	4.02196	5.77e-05	0.00320801
TRINITY_DN47202_c0_g1	inf	uni	3038.97	1900.02	2469.49	0.677688	0.168503	4.02181	5.78e-05	0.00320801
TRINITY_DN5507_c0_g1	inf	uni	248.232	111.473	179.852	1.15367	0.287108	4.01823	5.86e-05	0.0032522
TRINITY_DN8294_c0_g4	inf	uni	66.6327	181.008	123.82	-1.44594	0.36015	-4.01482	5.95e-05	0.00329462
TRINITY_DN3375_c0_g1	inf	uni	2291.79	889.41	1590.6	1.3651	0.340186	4.01279	6e-05	0.00331807
TRINITY_DN41176_c0_g1	inf	uni	411.413	78.7866	245.1	2.38548	0.594892	4.00993	6.07e-05	0.00335347
TRINITY_DN1272_c1_g2	inf	uni	402.671	565.619	484.145	-0.492729	0.122991	-4.00622	6.17e-05	0.00340153
TRINITY_DN4352_c1_g1	inf	uni	435.425	1059.3	747.362	-1.28315	0.320337	-4.00561	6.19e-05	0.0034051
TRINITY_DN2683_c0_g1	inf	uni	1510.01	932.902	1221.45	0.695547	0.173839	4.0011	6.3e-05	0.00346544
TRINITY_DN1825_c0_g2	inf	uni	171.203	65.3044	118.254	1.38246	0.345629	3.99983	6.34e-05	0.00347846
TRINITY_DN534_c1_g1	inf	uni	697.736	283.496	490.616	1.29835	0.324627	3.99951	6.35e-05	0.00347846
TRINITY_DN13393_c0_g1	inf	uni	88.7547	22.3599	55.5573	1.98618	0.496658	3.99909	6.36e-05	0.00347947
TRINITY_DN10_c0_g2	inf	uni	235.779	89.5546	162.667	1.39547	0.34907	3.99768	6.4e-05	0.00348976
TRINITY_DN11213_c0_g1	inf	uni	0	32.69	16.345	-7.47657	1.87014	-3.99786	6.39e-05	0.00348976
TRINITY_DN310_c0_g1	inf	uni	8477.44	1746.03	5111.73	2.27956	0.570307	3.99708	6.41e-05	0.00349344
TRINITY_DN47523_c0_g1	inf	uni	150.993	24.7354	87.8641	2.61166	0.653639	3.99557	6.45e-05	0.00350971
TRINITY_DN2732_c0_g1	inf	uni	1548.31	826.513	1187.41	0.905941	0.226753	3.99528	6.46e-05	0.00350971
TRINITY_DN36611_c0_g1	inf	uni	4015.91	1897.68	2956.79	1.0814	0.271015	3.99018	6.6e-05	0.00357541
TRINITY_DN50096_c0_g1	inf	uni	0	28.75	14.375	-7.29289	1.82767	-3.99026	6.6e-05	0.00357541
TRINITY_DN49772_c0_g1	inf	uni	0	36.006	18.003	-7.61648	1.90976	-3.98819	6.66e-05	0.00360018
TRINITY_DN6783_c0_g1	inf	uni	49.3669	105.512	77.4396	-1.09761	0.275331	-3.98652	6.7e-05	0.00362021
TRINITY_DN59745_c0_g1	inf	uni	230.058	21.3498	125.704	3.4313	0.861038	3.98508	6.75e-05	0.0036357
TRINITY_DN8536_c0_g2	inf	uni	92.1082	28.0887	60.0985	1.72305	0.432404	3.98481	6.75e-05	0.0036357
TRINITY_DN279_c0_g3	inf	uni	510.766	73.2523	292.009	2.79939	0.702713	3.98368	6.79e-05	0.00364769
TRINITY_DN3840_c0_g1	inf	uni	1313.19	281.825	797.508	2.21991	0.557549	3.98155	6.85e-05	0.00364842
TRINITY_DN51855_c0_g1	inf	uni	1673.51	571.979	1122.74	1.54837	0.388885	3.98155	6.85e-05	0.00364842
TRINITY_DN6386_c0_g1	inf	uni	3700.23	1775	2737.61	1.05995	0.266099	3.98327	6.8e-05	0.00364842
TRINITY_DN57208_c0_g1	inf	uni	19.8369	45.8781	32.8575	-1.19264	0.299514	-3.98192	6.84e-05	0.00364842
TRINITY_DN33900_c0_g1	inf	uni	0	31.5838	15.7919	-7.42764	1.86538	-3.98183	6.84e-05	0.00364842
TRINITY_DN22588_c1_g1	inf	uni	0	32.0803	16.0401	-7.44963	1.87061	-3.98247	6.82e-05	0.00364842
TRINITY_DN45282_c0_g1	inf	uni	608.082	17.9835	313.033	5.08248	1.27761	3.97812	6.95e-05	0.00369606
TRINITY_DN3165_c0_g1	inf	uni	165.17	291.087	228.129	-0.820921	0.206387	-3.97758	6.96e-05	0.00369916
TRINITY_DN12527_c0_g1	inf	uni	20.2196	60.0327	40.1262	-1.56805	0.394409	-3.9757	7.02e-05	0.00372309
TRINITY_DN1323_c0_g2	inf	uni	555.714	179.714	367.714	1.62925	0.409941	3.97435	7.06e-05	0.00373666
TRINITY_DN3139_c0_g1	inf	uni	1271.86	715.3	993.579	0.83129	0.209174	3.97415	7.06e-05	0.00373666
TRINITY_DN36287_c0_g1	inf	uni	31.0421	104.445	67.7435	-1.75185	0.440852	-3.97379	7.07e-05	0.00373688
TRINITY_DN21320_c0_g2	inf	uni	75.0363	24.8428	49.9395	1.61012	0.405454	3.97117	7.15e-05	0.0037723
TRINITY_DN881_c1_g1	inf	uni	7.4204	43.8198	25.6201	-2.53948	0.639529	-3.97086	7.16e-05	0.0037723
TRINITY_DN2964_c0_g3	inf	uni	314.299	249.351	281.825	0.334219	0.0841831	3.97015	7.18e-05	0.00377816
TRINITY_DN9235_c0_g2	inf	uni	60.0121	165.849	112.931	-1.47382	0.371518	-3.96702	7.28e-05	0.00382255
TRINITY_DN1809_c0_g1	inf	uni	1365.3	975.473	1170.39	0.485136	0.122479	3.96098	7.46e-05	0.00390385
TRINITY_DN3903_c0_g1	inf	uni	381.511	889.296	635.403	-1.22077	0.308183	-3.96118	7.46e-05	0.00390385
TRINITY_DN58552_c0_g1	inf	uni	0	31.5987	15.7993	-7.42753	1.87505	-3.96124	7.46e-05	0.00390385
TRINITY_DN44021_c0_g1	inf	uni	44.6896	13.1314	28.9105	1.78511	0.451176	3.95657	7.6e-05	0.00397083
TRINITY_DN1865_c0_g1	inf	uni	316.245	68.8576	192.552	2.19955	0.556103	3.95529	7.64e-05	0.00398086
TRINITY_DN25720_c3_g3	inf	uni	14.0209	61.6232	37.8221	-2.14373	0.541991	-3.95529	7.64e-05	0.00398086
TRINITY_DN4915_c0_g1	inf	uni	4631.11	2167.09	3399.1	1.0956	0.277161	3.95294	7.72e-05	0.00400778
TRINITY_DN60_c1_g1	inf	uni	449.816	267.334	358.575	0.751907	0.190228	3.95266	7.73e-05	0.00400778
TRINITY_DN34247_c0_g1	inf	uni	0	34.8675	17.4337	-7.56898	1.91479	-3.9529	7.72e-05	0.00400778
TRINITY_DN593_c0_g1	inf	uni	124.936	59.9334	92.4346	1.05701	0.267554	3.95064	7.79e-05	0.00403603
TRINITY_DN57560_c0_g1	inf	uni	177.026	63.7373	120.382	1.4784	0.374264	3.95014	7.81e-05	0.00403872
TRINITY_DN6262_c0_g1	inf	uni	183.629	20.8058	102.217	3.13899	0.795031	3.94827	7.87e-05	0.00404769
TRINITY_DN7399_c0_g1	inf	uni	429.435	118.085	273.76	1.86178	0.471467	3.94892	7.85e-05	0.00404769
TRINITY_DN23899_c0_g2	inf	uni	406.941	123.298	265.119	1.71992	0.435605	3.94835	7.87e-05	0.00404769
TRINITY_DN25331_c0_g1	inf	uni	0	31.0655	15.5327	-7.40338	1.87507	-3.94832	7.87e-05	0.00404769
TRINITY_DN8649_c1_g1	inf	uni	0	31.0251	15.5126	-7.40197	1.876	-3.9456	7.96e-05	0.00408722
TRINITY_DN57623_c0_g1	inf	uni	0	28.0161	14.0081	-7.25559	1.83977	-3.94375	8.02e-05	0.00411325
TRINITY_DN1946_c0_g1	inf	uni	1435.99	956.524	1196.26	0.58508	0.148372	3.94332	8.04e-05	0.00411473
TRINITY_DN46197_c0_g1	inf	uni	135.864	37.974	86.9188	1.83142	0.464476	3.94298	8.05e-05	0.00411495
TRINITY_DN4786_c0_g1	inf	uni	1039.94	401.069	720.503	1.37429	0.348783	3.94023	8.14e-05	0.00415654
TRINITY_DN12078_c0_g1	inf	uni	70.6674	26.8451	48.7563	1.40011	0.355444	3.93904	8.18e-05	0.0041714
TRINITY_DN2333_c0_g1	inf	uni	1082.25	684.063	883.158	0.661556	0.168003	3.93777	8.22e-05	0.00418782
TRINITY_DN1169_c0_g1	inf	uni	434.597	356.128	395.362	0.287815	0.0731125	3.9366	8.26e-05	0.00420234
TRINITY_DN31860_c0_g1	inf	uni	210.772	63.6552	137.214	1.72577	0.438662	3.93417	8.35e-05	0.0042392
TRINITY_DN23092_c0_g1	inf	uni	193.669	32.637	113.153	2.57139	0.653848	3.9327	8.4e-05	0.00425927
TRINITY_DN23394_c0_g1	inf	uni	0	30.1398	15.0699	-7.35983	1.87241	-3.93067	8.47e-05	0.0042895
TRINITY_DN8006_c0_g1	inf	uni	998.283	319.035	658.659	1.64592	0.41906	3.92765	8.58e-05	0.00433783
TRINITY_DN4247_c0_g1	inf	uni	1259.28	296.693	777.985	2.0854	0.531369	3.92459	8.69e-05	0.00438727
TRINITY_DN828_c7_g1	inf	uni	377.709	263.527	320.618	0.515598	0.131468	3.92184	8.79e-05	0.00443007
TRINITY_DN55901_c0_g1	inf	uni	0	29.1719	14.5859	-7.31295	1.86479	-3.92159	8.8e-05	0.00443007
TRINITY_DN8536_c2_g1	inf	uni	338.278	96.6413	217.46	1.81078	0.46194	3.91995	8.86e-05	0.00445413
TRINITY_DN18204_c0_g1	inf	uni	227.208	41.91	134.559	2.43545	0.621567	3.91824	8.92e-05	0.00446038
TRINITY_DN3012_c0_g1	inf	uni	2223.28	900.557	1561.92	1.30378	0.332798	3.91764	8.94e-05	0.00446038
TRINITY_DN4965_c0_g1	inf	uni	569.294	236.112	402.703	1.27016	0.32419	3.91794	8.93e-05	0.00446038
TRINITY_DN2135_c0_g1	inf	uni	1006.12	481.822	743.97	1.06359	0.271447	3.9182	8.92e-05	0.00446038
TRINITY_DN37764_c0_g1	inf	uni	3543.95	1754.1	2649.02	1.01478	0.258979	3.9184	8.91e-05	0.00446038
TRINITY_DN7526_c0_g2	inf	uni	24.6668	76.6877	50.6772	-1.64929	0.420857	-3.9189	8.9e-05	0.00446038
TRINITY_DN1985_c1_g1	inf	uni	159.786	57.7967	108.791	1.46777	0.375282	3.91111	9.19e-05	0.00457633
TRINITY_DN59759_c0_g1	inf	uni	0	29.306	14.653	-7.31905	1.87242	-3.90887	9.27e-05	0.00461288
TRINITY_DN23899_c0_g1	inf	uni	255.123	51.4072	153.265	2.30586	0.589982	3.90835	9.29e-05	0.00461654
TRINITY_DN1301_c1_g1	inf	uni	43.8881	12.5756	28.2319	1.8049	0.461868	3.90782	9.31e-05	0.00462032
TRINITY_DN31315_c0_g1	inf	uni	275.341	82.9149	179.128	1.73186	0.44333	3.90647	9.37e-05	0.00463987
TRINITY_DN46450_c0_g1	inf	uni	107.655	25.7671	66.711	2.05774	0.527033	3.90439	9.45e-05	0.00467372
TRINITY_DN4061_c0_g1	inf	uni	59.6785	131.893	95.7857	-1.14281	0.292817	-3.90282	9.51e-05	0.00469776
TRINITY_DN48252_c0_g1	inf	uni	132.551	18.6456	75.5984	2.82627	0.725104	3.89775	9.71e-05	0.00479081
TRINITY_DN18478_c0_g1	inf	uni	0	37.3837	18.6918	-7.66952	1.96902	-3.89509	9.82e-05	0.00483717
TRINITY_DN4681_c0_g1	inf	uni	158.868	41.2911	100.079	1.94586	0.49967	3.89429	9.85e-05	0.00484182
TRINITY_DN1233_c0_g1	inf	uni	773.882	315.885	544.883	1.29226	0.331841	3.8942	9.85e-05	0.00484182
TRINITY_DN319_c1_g4	inf	uni	111.552	63.534	87.5432	0.814791	0.209285	3.89321	9.89e-05	0.00484645
TRINITY_DN725_c0_g1	inf	uni	476.199	623.409	549.804	-0.387475	0.0995237	-3.8933	9.89e-05	0.00484645
TRINITY_DN59059_c0_g1	inf	uni	0	30.7493	15.3746	-7.38986	1.89824	-3.893	9.9e-05	0.00484645
TRINITY_DN1009_c0_g6	inf	uni	271.053	480.332	375.693	-0.826802	0.21243	-3.89211	9.94e-05	0.00485776
TRINITY_DN331_c0_g3	inf	uni	76.3923	24.3938	50.393	1.64925	0.423842	3.89118	9.98e-05	0.00486991
TRINITY_DN263_c1_g1	inf	uni	168.489	74.6759	121.582	1.17049	0.301031	3.88827	0.000100962	0.00492215
TRINITY_DN7885_c0_g1	inf	uni	38.2695	11.3825	24.826	1.73503	0.446678	3.8843	0.000102626	0.00499078
TRINITY_DN350_c2_g1	inf	uni	1321.42	643.133	982.278	1.03837	0.267329	3.88426	0.000102642	0.00499078
TRINITY_DN7766_c0_g1	inf	uni	175.705	54.3674	115.036	1.69927	0.437611	3.88306	0.000103151	0.00500438
TRINITY_DN675_c2_g1	inf	uni	3122.97	1169.11	2146.04	1.41765	0.365096	3.88296	0.000103194	0.00500438
TRINITY_DN46594_c0_g1	inf	uni	41.5134	5.29518	23.4043	2.99026	0.770539	3.88074	0.000104138	0.00503682
TRINITY_DN48741_c0_g1	inf	uni	150.186	63.4345	106.81	1.2424	0.320126	3.88097	0.000104041	0.00503682
TRINITY_DN8788_c1_g1	inf	uni	26.9416	77.6248	52.2832	-1.54074	0.397144	-3.87955	0.00010465	0.00505493
TRINITY_DN23974_c0_g1	inf	uni	62.4365	26.6541	44.5453	1.22666	0.316398	3.87696	0.000105771	0.00510235
TRINITY_DN1034_c0_g1	inf	uni	224.245	285.633	254.939	-0.34632	0.0893388	-3.87648	0.000105977	0.00510558
TRINITY_DN34140_c0_g1	inf	uni	829.452	69.5124	449.482	3.57814	0.923386	3.87503	0.000106614	0.00512737
TRINITY_DN5745_c0_g1	inf	uni	1691.18	783.58	1237.38	1.10975	0.286401	3.87481	0.000106709	0.00512737
TRINITY_DN44654_c0_g1	inf	uni	26.3658	78.1676	52.2667	-1.5686	0.404899	-3.87405	0.00010704	0.00513651
TRINITY_DN2748_c0_g1	inf	uni	580.755	379.259	480.007	0.615318	0.158931	3.87162	0.000108116	0.00518136
TRINITY_DN46782_c0_g1	inf	uni	134.632	35.0278	84.8301	1.94858	0.503621	3.86915	0.000109216	0.0052255
TRINITY_DN8701_c0_g1	inf	uni	17.8165	45.3213	31.5689	-1.34437	0.347481	-3.86891	0.000109322	0.0052255
TRINITY_DN13826_c0_g2	inf	uni	8.42913	35.1927	21.8109	-2.06608	0.53442	-3.86602	0.000110627	0.00527411
TRINITY_DN46604_c0_g1	inf	uni	0	28.5252	14.2626	-7.28006	1.88298	-3.86625	0.00011052	0.00527411
TRINITY_DN31811_c0_g1	inf	uni	151.543	55.8327	103.688	1.43774	0.371976	3.86514	0.000111024	0.0052862
TRINITY_DN2847_c4_g1	inf	uni	14.3686	51.4768	32.9227	-1.84328	0.477119	-3.86335	0.000111842	0.00531822
TRINITY_DN10109_c0_g1	inf	uni	748.853	361.45	555.151	1.04884	0.27157	3.86212	0.000112407	0.00533816
TRINITY_DN1673_c0_g1	inf	uni	7081.04	2470.05	4775.54	1.51935	0.39366	3.85953	0.000113604	0.00538014
TRINITY_DN9305_c0_g2	inf	uni	128.703	50.9012	89.802	1.34505	0.348471	3.85986	0.00011345	0.00538014
TRINITY_DN95_c0_g1	inf	uni	1799.11	1216.31	1507.71	0.565062	0.146417	3.85926	0.000113731	0.00538014
TRINITY_DN7311_c0_g2	inf	uni	0	31.0453	15.5227	-7.40199	1.91852	-3.85817	0.00011424	0.00539723
TRINITY_DN8991_c0_g1	inf	uni	138.231	213.768	176	-0.62782	0.162838	-3.85549	0.000115496	0.00544957
TRINITY_DN2627_c0_g1	inf	uni	663.13	352.265	507.697	0.911369	0.236463	3.85417	0.000116123	0.00547212
TRINITY_DN802_c2_g1	inf	uni	384.547	263.097	323.822	0.544988	0.14149	3.85178	0.000117263	0.00551875
TRINITY_DN56807_c0_g1	inf	uni	32.212	76.7775	54.4947	-1.25991	0.327471	-3.8474	0.000119378	0.00561109
TRINITY_DN10340_c0_g3	inf	uni	3486.03	4376.52	3931.27	-0.328041	0.0853375	-3.84405	0.000121021	0.00568103
TRINITY_DN11145_c0_g1	inf	uni	189.425	295.182	242.304	-0.638133	0.166072	-3.84252	0.000121778	0.0057066
TRINITY_DN40500_c0_g1	inf	uni	0	27.2452	13.6226	-7.21549	1.8779	-3.84232	0.000121877	0.0057066
TRINITY_DN13337_c0_g2	inf	uni	99.2798	44.0694	71.6746	1.17345	0.305658	3.8391	0.000123485	0.00577451
TRINITY_DN55685_c0_g1	inf	uni	0	29.6324	14.8162	-7.33528	1.91114	-3.83818	0.000123951	0.00578893
TRINITY_DN2281_c0_g1	inf	uni	9821.1	4602.33	7211.72	1.09352	0.28495	3.83757	0.00012426	0.00579593
TRINITY_DN7291_c2_g2	inf	uni	121.678	67.47	94.5738	0.84203	0.21952	3.83578	0.000125164	0.00583071
TRINITY_DN3798_c0_g1	inf	uni	75.5617	40.7239	58.1428	0.88227	0.230414	3.82906	0.000128633	0.00598468
TRINITY_DN5382_c0_g1	inf	uni	56.2156	109.326	82.7708	-0.958447	0.250346	-3.82848	0.000128935	0.00599113
TRINITY_DN51276_c0_g1	inf	uni	314.895	65.2692	190.082	2.27077	0.593504	3.82603	0.000130227	0.00604352
TRINITY_DN5007_c0_g1	inf	uni	2074.41	753.178	1413.79	1.4616	0.38208	3.82537	0.000130576	0.00605206
TRINITY_DN1151_c0_g1	inf	uni	254.403	191.264	222.834	0.408161	0.106807	3.82148	0.000132651	0.00614047
TRINITY_DN8076_c0_g1	inf	uni	214.961	121.827	168.394	0.82138	0.215136	3.81796	0.000134558	0.00622091
TRINITY_DN1549_c1_g1	inf	uni	747.882	465.081	606.482	0.684835	0.179416	3.81703	0.00013507	0.0062367
TRINITY_DN940_c0_g1	inf	uni	22987.4	7713.19	15350.3	1.57546	0.412804	3.81648	0.00013537	0.00624268
TRINITY_DN2364_c0_g2	inf	uni	385.482	552.101	468.791	-0.519324	0.136169	-3.8138	0.000136845	0.00630276
TRINITY_DN302_c0_g1	inf	uni	3345.61	1847.66	2596.63	0.856499	0.224631	3.81291	0.000137337	0.00631752
TRINITY_DN699_c0_g2	inf	uni	754.457	475.021	614.739	0.667334	0.17504	3.81247	0.000137587	0.00632109
TRINITY_DN6145_c0_g1	inf	uni	222.308	564.57	393.439	-1.34472	0.352975	-3.80968	0.000139149	0.00638485
TRINITY_DN362_c0_g5	inf	uni	70.9925	33.2018	52.0972	1.1048	0.290105	3.80827	0.000139941	0.00641315
TRINITY_DN1025_c1_g1	inf	uni	56.6587	22.5996	39.6292	1.34081	0.352211	3.80683	0.000140758	0.00643452
TRINITY_DN34356_c0_g1	inf	uni	0	30.802	15.401	-7.39118	1.94141	-3.80711	0.000140599	0.00643452
TRINITY_DN33193_c0_g1	inf	uni	593.902	120.07	356.986	2.30401	0.605981	3.80212	0.000143464	0.00655002
TRINITY_DN10210_c0_g1	inf	uni	93.3905	24.3997	58.8951	1.93917	0.510124	3.80136	0.000143901	0.00656183
TRINITY_DN2189_c0_g1	inf	uni	363.217	238.965	301.091	0.605062	0.159199	3.80067	0.000144304	0.00657199
TRINITY_DN396_c0_g1	inf	uni	555.315	747.013	651.164	-0.427375	0.112522	-3.79814	0.000145787	0.0066313
TRINITY_DN3092_c0_g1	inf	uni	1885.62	1398.9	1642.26	0.431508	0.113622	3.79776	0.000146007	0.00663311
TRINITY_DN11023_c0_g2	inf	uni	69.0066	21.0296	45.0181	1.70489	0.449269	3.79481	0.000147759	0.00670437
TRINITY_DN5425_c1_g1	inf	uni	42.2861	92.7711	67.5286	-1.13955	0.300614	-3.79074	0.000150198	0.00680661
TRINITY_DN31222_c0_g1	inf	uni	46.7261	9.56425	28.1452	2.29283	0.605162	3.78879	0.00015138	0.00685173
TRINITY_DN7633_c0_g1	inf	uni	22.753	75.4895	49.1213	-1.7427	0.46	-3.78848	0.000151573	0.00685199
TRINITY_DN9593_c0_g1	inf	uni	264.075	97.1641	180.62	1.44066	0.380495	3.78627	0.000152924	0.00689605
TRINITY_DN12550_c0_g1	inf	uni	0	88.971	44.4855	-8.92232	2.35631	-3.78656	0.000152746	0.00689605
TRINITY_DN3036_c0_g1	inf	uni	123.619	79.4229	101.521	0.644707	0.170289	3.78596	0.000153114	0.00689616
TRINITY_DN3674_c5_g1	inf	uni	1037.34	497.345	767.345	1.06108	0.280374	3.78451	0.000154011	0.00692804
TRINITY_DN3341_c1_g1	inf	uni	204.082	122.92	163.501	0.726637	0.192069	3.78322	0.000154815	0.00695567
TRINITY_DN490_c1_g4	inf	uni	354.967	150.395	252.681	1.23915	0.327606	3.78245	0.000155295	0.00696869
TRINITY_DN18097_c1_g1	inf	uni	11.9782	35.041	23.5096	-1.54774	0.409245	-3.78195	0.000155604	0.00697401
TRINITY_DN3511_c0_g1	inf	uni	7.86915	32.2053	20.0372	-2.04197	0.540007	-3.78137	0.000155965	0.00698166
TRINITY_DN31447_c0_g1	inf	uni	175.455	52.0706	113.763	1.748	0.462443	3.77993	0.000156871	0.00700514
TRINITY_DN6787_c0_g1	inf	uni	6627.52	4182.93	5405.22	0.663954	0.175648	3.78004	0.000156804	0.00700514
TRINITY_DN56615_c0_g1	inf	uni	126.532	21.4768	74.0042	2.55227	0.675684	3.77732	0.000158527	0.00706127
TRINITY_DN3095_c0_g1	inf	uni	10227.3	3792.2	7009.75	1.43129	0.378946	3.77704	0.000158706	0.00706127
TRINITY_DN883_c0_g2	inf	uni	1752.62	1071.62	1412.12	0.710309	0.188056	3.7771	0.000158662	0.00706127
TRINITY_DN15096_c0_g1	inf	uni	0	80.7609	40.3804	-8.78266	2.32805	-3.77253	0.000161599	0.00718127
TRINITY_DN1236_c0_g2	inf	uni	441.206	632.789	536.997	-0.521348	0.138209	-3.77218	0.000161827	0.00718271
TRINITY_DN51677_c0_g1	inf	uni	72.0818	13.7624	42.9221	2.39306	0.634861	3.76941	0.000163631	0.00723647
TRINITY_DN7285_c1_g1	inf	uni	357.809	184.271	271.04	0.958231	0.254195	3.76967	0.000163462	0.00723647
TRINITY_DN9003_c0_g1	inf	uni	0	88.5261	44.2631	-8.91494	2.36501	-3.76952	0.000163561	0.00723647
TRINITY_DN15769_c0_g1	inf	uni	1414.26	243.608	828.936	2.53746	0.673288	3.76876	0.000164059	0.00724666
TRINITY_DN40884_c0_g1	inf	uni	89.7485	38.3793	64.0639	1.21977	0.323938	3.76546	0.000166244	0.00730797
TRINITY_DN1986_c1_g2	inf	uni	93.4019	44.0968	68.7494	1.07817	0.286295	3.76592	0.000165938	0.00730797
TRINITY_DN2855_c2_g1	inf	uni	382.937	225.761	304.349	0.763188	0.202676	3.76556	0.000166176	0.00730797
TRINITY_DN48007_c0_g1	inf	uni	0	79.8356	39.9178	-8.76569	2.32746	-3.76621	0.000165744	0.00730797
TRINITY_DN27243_c0_g1	inf	uni	0	26.15	13.075	-7.155	1.9004	-3.76499	0.000166557	0.00731295
TRINITY_DN18332_c0_g1	inf	uni	85.8532	29.6738	57.7635	1.54111	0.409433	3.76402	0.000167206	0.00733267
TRINITY_DN10586_c3_g1	inf	uni	535.774	78.3814	307.078	2.7736	0.737157	3.76257	0.000168179	0.00736654
TRINITY_DN2966_c0_g1	inf	uni	816.78	1095.29	956.034	-0.423491	0.112592	-3.76128	0.000169045	0.0073956
TRINITY_DN51311_c0_g1	inf	uni	75.8146	23.6808	49.7477	1.67905	0.446547	3.76008	0.000169862	0.00742252
TRINITY_DN5427_c0_g2	inf	uni	101547	35806.9	68676.7	1.50383	0.400003	3.75956	0.000170213	0.007429
TRINITY_DN5382_c2_g2	inf	uni	26.1504	52.3502	39.2503	-1.01452	0.269958	-3.75809	0.000171216	0.00746388
TRINITY_DN6540_c0_g1	inf	uni	225.878	57.971	141.925	1.96468	0.522856	3.7576	0.000171547	0.00746944
TRINITY_DN11939_c0_g2	inf	uni	0	27.7946	13.8973	-7.24267	1.92781	-3.75694	0.000172006	0.00748054
TRINITY_DN2486_c3_g1	inf	uni	379.623	161.521	270.572	1.23105	0.328023	3.75294	0.000174773	0.00759186
TRINITY_DN10521_c1_g1	inf	uni	0	25.2396	12.6198	-7.10482	1.89408	-3.75107	0.000176083	0.0076348
TRINITY_DN54473_c0_g1	inf	uni	0	27.4651	13.7325	-7.22566	1.92636	-3.75093	0.000176178	0.0076348
TRINITY_DN1435_c0_g1	inf	uni	6173.05	3381.24	4777.14	0.868492	0.231636	3.74937	0.000177276	0.00767332
TRINITY_DN3143_c0_g3	inf	uni	202.309	77.8125	140.061	1.37835	0.367721	3.74835	0.000178003	0.00769568
TRINITY_DN490_c5_g2	inf	uni	1397.4	1894.59	1645.99	-0.438597	0.117025	-3.74788	0.000178335	0.00770095
TRINITY_DN35970_c0_g1	inf	uni	0	26.3195	13.1598	-7.16419	1.9121	-3.74676	0.000179132	0.00772626
TRINITY_DN30067_c0_g2	inf	uni	185.377	27.3273	106.352	2.76068	0.737197	3.74483	0.000180515	0.00777676
TRINITY_DN4888_c1_g1	inf	uni	307.351	182.761	245.056	0.749815	0.200251	3.74437	0.000180848	0.00778197
TRINITY_DN4253_c0_g1	inf	uni	38.1505	82.237	60.1938	-1.1111	0.296872	-3.74269	0.000182058	0.00781571
TRINITY_DN18577_c0_g1	inf	uni	22.2231	69.7279	45.9755	-1.66028	0.4436	-3.74273	0.000182031	0.00781571
TRINITY_DN18714_c0_g1	inf	uni	10.7256	28.9052	19.8154	-1.44497	0.386211	-3.74141	0.00018299	0.00784654
TRINITY_DN4539_c0_g1	inf	uni	91.9836	36.7297	64.3567	1.32611	0.354636	3.73936	0.000184492	0.00787271
TRINITY_DN3728_c0_g1	inf	uni	98.5198	42.3072	70.4135	1.22519	0.327605	3.73985	0.000184133	0.00787271
TRINITY_DN1772_c8_g1	inf	uni	136.908	61.4626	99.1852	1.15319	0.308404	3.73921	0.000184598	0.00787271
TRINITY_DN3782_c0_g1	inf	uni	104.329	194.978	149.653	-0.901163	0.240975	-3.73966	0.000184272	0.00787271
TRINITY_DN59259_c0_g1	inf	uni	0	24.8607	12.4304	-7.08322	1.89436	-3.73911	0.000184674	0.00787271
TRINITY_DN3732_c0_g2	inf	uni	73.8925	178.281	126.087	-1.27372	0.340746	-3.73804	0.000185458	0.00789695
TRINITY_DN8807_c2_g1	inf	uni	31.4579	75.2269	53.3424	-1.26626	0.33921	-3.73297	0.000189234	0.00804839
TRINITY_DN2714_c2_g1	inf	uni	1114.02	906.132	1010.07	0.298463	0.079969	3.73224	0.000189786	0.00806249
TRINITY_DN52910_c0_g1	inf	uni	212.104	13.4333	112.769	3.98803	1.06897	3.73073	0.000190927	0.00810159
TRINITY_DN996_c1_g1	inf	uni	144.513	335.179	239.846	-1.21572	0.326317	-3.72558	0.000194863	0.00825904
TRINITY_DN20901_c0_g1	inf	uni	39.3696	11.5335	25.4516	1.78096	0.478611	3.7211	0.000198357	0.00839742
TRINITY_DN1131_c0_g5	inf	uni	750.43	532.982	641.706	0.491715	0.132162	3.72054	0.000198795	0.00840625
TRINITY_DN3775_c0_g1	inf	uni	521.34	768.231	644.785	-0.558327	0.150123	-3.71914	0.000199905	0.00844347
TRINITY_DN1065_c0_g1	inf	uni	492.966	295.405	394.185	0.739271	0.198825	3.71821	0.00020064	0.00846473
TRINITY_DN1693_c0_g1	inf	uni	1069.75	719.771	894.761	0.572913	0.154102	3.71775	0.000201008	0.00847051
TRINITY_DN15470_c0_g1	inf	uni	233.443	88.9543	161.199	1.39107	0.374244	3.717	0.000201602	0.00848578
TRINITY_DN3865_c0_g1	inf	uni	199.36	57.9093	128.635	1.78216	0.479718	3.71502	0.000203188	0.00849407
TRINITY_DN45378_c0_g1	inf	uni	112.133	34.0671	73.1	1.71978	0.462915	3.71511	0.000203116	0.00849407
TRINITY_DN5673_c1_g2	inf	uni	644.288	391.837	518.062	0.718958	0.19347	3.71612	0.000202303	0.00849407
TRINITY_DN656_c0_g1	inf	uni	2163.06	1493.8	1828.43	0.534168	0.143781	3.71516	0.000203073	0.00849407
TRINITY_DN46899_c0_g1	inf	uni	0	24.5239	12.2619	-7.06422	1.90132	-3.71544	0.000202853	0.00849407
TRINITY_DN20966_c0_g1	inf	uni	0	25.3273	12.6636	-7.10847	1.91303	-3.71583	0.00020254	0.00849407
TRINITY_DN905_c0_g1	inf	uni	354.522	183.663	269.093	0.948712	0.255446	3.71395	0.000204052	0.00851077
TRINITY_DN8081_c0_g1	inf	uni	42.8626	121.977	82.4197	-1.5116	0.406981	-3.71418	0.000203862	0.00851077
TRINITY_DN17778_c0_g1	inf	uni	13029.7	6703.75	9866.75	0.958832	0.258224	3.71317	0.000204675	0.00852706
TRINITY_DN11114_c0_g2	inf	uni	14.7561	49.8987	32.3274	-1.74289	0.469467	-3.71249	0.000205232	0.00853822
TRINITY_DN42332_c0_g1	inf	uni	0	27.3423	13.6711	-7.21814	1.9444	-3.71227	0.000205409	0.00853822
TRINITY_DN3592_c0_g1	inf	uni	123.306	68.261	95.7833	0.864932	0.233074	3.71098	0.000206459	0.00857213
TRINITY_DN9077_c0_g1	inf	uni	0	75.6328	37.8164	-8.68798	2.34138	-3.71063	0.000206746	0.00857435
TRINITY_DN3865_c1_g1	inf	uni	719.984	135.386	427.685	2.40951	0.649526	3.70964	0.000207555	0.00858848
TRINITY_DN10586_c0_g1	inf	uni	331.372	542.071	436.721	-0.709821	0.191344	-3.70966	0.000207541	0.00858848
TRINITY_DN3664_c1_g1	inf	uni	1185.86	726.438	956.147	0.706721	0.190539	3.70906	0.000208033	0.00859855
TRINITY_DN43812_c0_g1	inf	uni	89.6098	26.705	58.1574	1.75243	0.472556	3.7084	0.000208575	0.00861125
TRINITY_DN52212_c0_g1	inf	uni	0	26.3389	13.1694	-7.16719	1.9338	-3.70627	0.000210337	0.00867421
TRINITY_DN2938_c0_g1	inf	uni	33191.9	13194.1	23193	1.33096	0.359188	3.70547	0.000211002	0.00869184
TRINITY_DN34294_c0_g1	inf	uni	156.972	26.0914	91.5319	2.58318	0.697848	3.70164	0.000214213	0.00878991
TRINITY_DN2974_c0_g1	inf	uni	439.807	124.742	282.274	1.8193	0.491473	3.70173	0.000214134	0.00878991
TRINITY_DN10054_c0_g1	inf	uni	12.3427	35.2097	23.7762	-1.52959	0.413154	-3.70223	0.000213712	0.00878991
TRINITY_DN30020_c0_g2	inf	uni	0	83.7692	41.8846	-8.83543	2.387	-3.70149	0.000214341	0.00878991
TRINITY_DN3451_c0_g1	inf	uni	435.528	240.891	338.21	0.855976	0.231315	3.70048	0.000215189	0.00881483
TRINITY_DN47075_c0_g1	inf	uni	401.18	71.9661	236.573	2.47767	0.669624	3.7001	0.000215517	0.0088184
TRINITY_DN33728_c0_g1	inf	uni	0	27.2995	13.6498	-7.21775	1.9532	-3.69534	0.000219592	0.0089751
TRINITY_DN9501_c0_g2	inf	uni	78.334	19.1594	48.7467	2.03644	0.551226	3.69439	0.000220418	0.00899883
TRINITY_DN17919_c0_g1	inf	uni	0	29.7631	14.8816	-7.34042	1.98722	-3.69382	0.000220907	0.00900878
TRINITY_DN4082_c0_g1	inf	uni	1978.4	818.746	1398.57	1.27291	0.344777	3.69197	0.000222526	0.00906473
TRINITY_DN315_c2_g1	inf	uni	289.473	154.39	221.932	0.902353	0.244456	3.69128	0.000223132	0.0090793
TRINITY_DN4040_c0_g3	inf	uni	2719	1522.12	2120.56	0.837173	0.226817	3.69097	0.000223402	0.00908022
TRINITY_DN9355_c0_g1	inf	uni	222.741	9.57702	116.159	4.54511	1.23242	3.68795	0.000226064	0.0091761
TRINITY_DN46206_c0_g1	inf	uni	0	26.2726	13.1363	-7.16105	1.94186	-3.68773	0.000226261	0.0091761
TRINITY_DN6857_c2_g2	inf	uni	86.4401	311.557	198.999	-1.85218	0.502356	-3.68699	0.000226921	0.00919268
TRINITY_DN1131_c0_g4	inf	uni	582.895	361.225	472.06	0.689712	0.187103	3.68628	0.000227558	0.00920832
TRINITY_DN1398_c1_g2	inf	uni	211.641	129.726	170.683	0.70591	0.191558	3.6851	0.000228614	0.00924083
TRINITY_DN2019_c1_g1	inf	uni	1475.1	2949.49	2212.3	-0.999692	0.271475	-3.68245	0.000231002	0.00932708
TRINITY_DN32103_c0_g1	inf	uni	0	25.3558	12.6779	-7.10993	1.93144	-3.68116	0.000232179	0.00936428
TRINITY_DN5961_c1_g1	inf	uni	66.9386	30.8241	48.8814	1.11896	0.304103	3.67954	0.000233657	0.00941355
TRINITY_DN1541_c0_g1	inf	uni	556.549	287.081	421.815	0.954543	0.259511	3.67823	0.000234854	0.00945139
TRINITY_DN7066_c1_g2	inf	uni	99.4953	49.2432	74.3693	1.01314	0.275504	3.67742	0.000235607	0.00946093
TRINITY_DN7992_c0_g1	inf	uni	104.533	147.717	126.125	-0.497101	0.135166	-3.6777	0.00023535	0.00946093
TRINITY_DN9948_c0_g2	inf	uni	60.8586	24.2972	42.5779	1.30688	0.355694	3.67417	0.000238624	0.00956114
TRINITY_DN4658_c0_g1	inf	uni	65.6572	133.757	99.7071	-1.02935	0.280152	-3.67425	0.000238554	0.00956114
TRINITY_DN2352_c2_g1	inf	uni	396.377	738.744	567.56	-0.897915	0.244433	-3.67345	0.000239293	0.00957747
TRINITY_DN7242_c0_g2	inf	uni	0	68.4259	34.2129	-8.54329	2.32595	-3.67303	0.000239692	0.00958296
TRINITY_DN30125_c0_g1	inf	uni	197.857	31.4477	114.652	2.64739	0.720896	3.67237	0.000240316	0.00959745
TRINITY_DN1223_c0_g3	inf	uni	73.4258	33.9726	53.6992	1.10738	0.301595	3.67175	0.000240899	0.00961027
TRINITY_DN10467_c0_g1	inf	uni	56.1611	14.1486	35.1548	2.00607	0.546742	3.66914	0.000243364	0.00968753
TRINITY_DN665_c0_g1	inf	uni	1124.7	1907.66	1516.18	-0.762554	0.207825	-3.6692	0.000243308	0.00968753
TRINITY_DN18419_c0_g1	inf	uni	531.805	189.382	360.594	1.4888	0.405801	3.66879	0.000243701	0.00969044
TRINITY_DN4255_c0_g2	inf	uni	1180.63	261.156	720.892	2.17562	0.593136	3.668	0.000244453	0.00970978
TRINITY_DN5084_c1_g1	inf	uni	420.901	103.167	262.034	2.03102	0.554232	3.66456	0.000247763	0.00981998
TRINITY_DN20003_c0_g1	inf	uni	79.3973	32.978	56.1877	1.25401	0.342187	3.66471	0.000247621	0.00981998
TRINITY_DN54998_c0_g1	inf	uni	0	25.0659	12.5329	-7.09484	1.9368	-3.66318	0.000249106	0.00986256
TRINITY_DN57399_c0_g1	inf	uni	90.4576	41.5543	66.0059	1.12152	0.306292	3.66162	0.000250626	0.0099097
TRINITY_DN327_c0_g1	inf	uni	259.744	331.02	295.382	-0.349396	0.0954269	-3.6614	0.000250837	0.0099097
TRINITY_DN24815_c0_g1	inf	uni	6.35846	60.5396	33.449	-3.24546	0.886745	-3.65997	0.000252249	0.00995473
TRINITY_DN27530_c0_g1	inf	uni	0	31.383	15.6915	-7.41973	2.02876	-3.65728	0.000254908	0.0100489
TRINITY_DN2954_c0_g1	inf	uni	449.504	242.192	345.848	0.891633	0.243871	3.65616	0.00025602	0.010071
TRINITY_DN13014_c0_g1	inf	uni	0	25.297	12.6485	-7.10717	1.94375	-3.65642	0.000255762	0.010071
TRINITY_DN15865_c0_g1	inf	uni	84.0164	17.848	50.9322	2.23964	0.612797	3.65478	0.000257408	0.0101148
TRINITY_DN3027_c0_g3	inf	uni	256.471	338.375	297.423	-0.395237	0.108183	-3.65342	0.000258767	0.0101573
TRINITY_DN36246_c0_g1	inf	uni	126.717	27.3409	77.0291	2.21396	0.606177	3.65233	0.000259876	0.0101899
TRINITY_DN23371_c0_g1	inf	uni	0	70.4196	35.2098	-8.58521	2.35156	-3.65085	0.000261376	0.0102378
TRINITY_DN6212_c1_g1	inf	uni	1998.71	121.99	1060.35	4.03468	1.10539	3.65002	0.000262225	0.0102601
TRINITY_DN364_c3_g1	inf	uni	235.35	104.601	169.975	1.17381	0.321755	3.64815	0.000264139	0.0102852
TRINITY_DN1589_c0_g3	inf	uni	15398.4	8245.21	11821.8	0.901127	0.246982	3.64855	0.00026372	0.0102852
TRINITY_DN895_c0_g2	inf	uni	371.355	255.694	313.524	0.536054	0.146925	3.6485	0.000263777	0.0102852
TRINITY_DN1590_c0_g2	inf	uni	273.478	357.417	315.447	-0.388242	0.106425	-3.64802	0.000264271	0.0102852
TRINITY_DN1410_c1_g1	inf	uni	259.241	365.374	312.308	-0.494792	0.135616	-3.64846	0.000263812	0.0102852
TRINITY_DN8718_c0_g2	inf	uni	0	70.0029	35.0015	-8.57624	2.35272	-3.64525	0.000267132	0.0103856
TRINITY_DN2474_c0_g1	inf	uni	8437.36	4226.22	6331.79	0.997488	0.274131	3.63873	0.000273983	0.0106406
TRINITY_DN15089_c0_g2	inf	uni	63.5493	249.728	156.639	-1.97533	0.542926	-3.63832	0.000274427	0.0106466
TRINITY_DN111_c0_g3	inf	uni	174.416	30.8869	102.652	2.49394	0.685919	3.63591	0.000277002	0.0107352
TRINITY_DN24925_c0_g1	inf	uni	173.279	40.5599	106.92	2.09417	0.576128	3.63489	0.000278096	0.0107662
TRINITY_DN4412_c0_g1	inf	uni	1156.21	390.524	773.365	1.56554	0.431004	3.63231	0.000280896	0.0108631
TRINITY_DN9618_c0_g1	inf	uni	200.263	38.9267	119.595	2.36491	0.6512	3.63163	0.00028164	0.0108703
TRINITY_DN1758_c3_g1	inf	uni	16.1971	47.7482	31.9727	-1.56493	0.430932	-3.63151	0.000281772	0.0108703
TRINITY_DN38919_c0_g1	inf	uni	0	23.3365	11.6682	-6.99198	1.92546	-3.63132	0.000281972	0.0108703
TRINITY_DN29364_c0_g1	inf	uni	111.364	21.6442	66.504	2.36983	0.65279	3.63031	0.000283081	0.0109016
TRINITY_DN27586_c0_g1	inf	uni	0	23.6021	11.801	-7.00835	1.93109	-3.62923	0.000284271	0.0109359
TRINITY_DN26712_c0_g1	inf	uni	207.011	28.8406	117.926	2.84014	0.782838	3.62801	0.000285614	0.0109726
TRINITY_DN1128_c2_g1	inf	uni	32609.3	10837	21723.1	1.58932	0.438093	3.62782	0.000285822	0.0109726
TRINITY_DN36594_c0_g1	inf	uni	144.101	64.9652	104.533	1.14731	0.316377	3.62638	0.000287417	0.0110223
TRINITY_DN928_c0_g5	inf	uni	1876.42	3445.76	2661.09	-0.877024	0.241879	-3.62589	0.000287973	0.0110321
TRINITY_DN109_c8_g1	inf	uni	152.606	275.992	214.299	-0.858187	0.23678	-3.62442	0.000289616	0.0110834
TRINITY_DN53189_c0_g1	inf	uni	346.837	87.882	217.359	1.97793	0.54582	3.62377	0.000290337	0.0110994
TRINITY_DN50869_c0_g1	inf	uni	34500.5	14338	24419.3	1.26678	0.349704	3.62244	0.000291838	0.0111452
TRINITY_DN762_c0_g1	inf	uni	701.538	474.485	588.012	0.564833	0.155985	3.62106	0.000293394	0.0111813
TRINITY_DN6847_c2_g2	inf	uni	19.4993	41.1819	30.3406	-1.07	0.295474	-3.62131	0.000293114	0.0111813
TRINITY_DN2280_c0_g1	inf	uni	570.947	419.467	495.207	0.445795	0.123145	3.62007	0.000294518	0.0112013
TRINITY_DN4943_c0_g1	inf	uni	25.5067	63.4488	44.4778	-1.31687	0.36377	-3.62006	0.000294531	0.0112013
TRINITY_DN3620_c0_g1	inf	uni	413.206	110.567	261.886	1.90116	0.525386	3.6186	0.000296203	0.0112532
TRINITY_DN3343_c0_g1	inf	uni	184.567	254.096	219.331	-0.455762	0.126013	-3.61678	0.000298292	0.0113209
TRINITY_DN8054_c0_g1	inf	uni	560.538	216.064	388.301	1.37483	0.380256	3.61553	0.000299728	0.0113636
TRINITY_DN9067_c0_g1	inf	uni	450.155	295.022	372.588	0.608166	0.168271	3.61422	0.000301258	0.0114039
TRINITY_DN8877_c0_g1	inf	uni	6.61703	33.708	20.1625	-2.3568	0.652117	-3.61408	0.000301413	0.0114039
TRINITY_DN2599_c3_g4	inf	uni	1254.42	557.998	906.211	1.16859	0.323543	3.61185	0.000304023	0.0114908
TRINITY_DN7_c0_g1	inf	uni	12640.2	3973.15	8306.66	1.66968	0.462465	3.6104	0.000305725	0.0115432
TRINITY_DN8057_c0_g1	inf	uni	0.88662	20.9899	10.9383	-4.63736	1.28523	-3.60819	0.000308336	0.0116298
TRINITY_DN4808_c0_g1	inf	uni	153.399	66.7397	110.069	1.20165	0.333104	3.60745	0.00030922	0.0116393
TRINITY_DN16533_c1_g2	inf	uni	31.1559	75.3429	53.2494	-1.27183	0.352555	-3.60746	0.000309204	0.0116393
TRINITY_DN19128_c0_g2	inf	uni	0	25.993	12.9965	-7.14779	1.98238	-3.60566	0.000311361	0.0117078
TRINITY_DN4760_c0_g1	inf	uni	263.861	61.399	162.63	2.10367	0.583491	3.60532	0.000311766	0.011711
TRINITY_DN486_c1_g1	inf	uni	296.116	217.36	256.738	0.446187	0.123863	3.60228	0.00031544	0.0118369
TRINITY_DN43085_c0_g1	inf	uni	89.4103	26.3427	57.8765	1.77104	0.491778	3.60129	0.000316642	0.0118699
TRINITY_DN2996_c0_g2	inf	uni	21515.5	10973.7	16244.6	0.97134	0.269836	3.59974	0.000318539	0.0119288
TRINITY_DN757_c0_g2	inf	uni	2547.53	2205.67	2376.6	0.20815	0.0578315	3.59925	0.000319132	0.0119388
TRINITY_DN931_c11_g1	inf	uni	799.5	110.203	454.851	2.85951	0.794578	3.59877	0.000319721	0.0119392
TRINITY_DN18251_c0_g1	inf	uni	46.2064	19.7221	32.9642	1.23596	0.343444	3.59872	0.000319793	0.0119392
TRINITY_DN4949_c0_g1	inf	uni	3349.95	1682.56	2516.25	0.993324	0.276117	3.59747	0.000321327	0.0119842
TRINITY_DN7695_c2_g1	inf	uni	7612.61	3721	5666.8	1.03279	0.287212	3.59593	0.000323233	0.012043
TRINITY_DN23692_c0_g2	inf	uni	520.99	109.037	315.014	2.25525	0.627399	3.5946	0.000324886	0.0120923
TRINITY_DN2394_c1_g1	inf	uni	52.2835	163.964	108.124	-1.64777	0.459122	-3.58896	0.000331997	0.0123445
TRINITY_DN8125_c1_g1	inf	uni	1219.74	279.374	749.558	2.12558	0.592444	3.58781	0.000333463	0.0123626
TRINITY_DN6389_c0_g1	inf	uni	416.651	543.403	480.027	-0.379837	0.10586	-3.58813	0.000333064	0.0123626
TRINITY_DN20447_c0_g1	inf	uni	15.505	255.822	135.663	-4.04762	1.12817	-3.58779	0.000333496	0.0123626
TRINITY_DN50569_c0_g1	inf	uni	0	61.4539	30.7269	-8.38828	2.3382	-3.5875	0.000333869	0.012364
TRINITY_DN874_c0_g1	inf	uni	1405.71	701.895	1053.8	1.00259	0.279689	3.58466	0.000337521	0.0124831
TRINITY_DN29209_c0_g1	inf	uni	8.5425	27.6532	18.0978	-1.7094	0.476891	-3.58447	0.000337767	0.0124831
TRINITY_DN53482_c0_g1	inf	uni	65.5069	17.4857	41.4963	1.91438	0.534332	3.58276	0.000339979	0.0125269
TRINITY_DN3143_c0_g2	inf	uni	1302.33	677.616	989.974	0.942127	0.262943	3.58301	0.000339654	0.0125269
TRINITY_DN42192_c0_g1	inf	uni	0	23.8173	11.9086	-7.02005	1.95922	-3.58308	0.000339572	0.0125269
TRINITY_DN1808_c0_g1	inf	uni	746.463	419.294	582.878	0.832057	0.232361	3.58089	0.00034243	0.0126046
TRINITY_DN12387_c2_g1	inf	uni	0	66.1832	33.0916	-8.49524	2.37332	-3.57947	0.000344287	0.0126602
TRINITY_DN12410_c0_g2	inf	uni	67.5117	21.883	44.6973	1.6442	0.459687	3.57677	0.000347862	0.0127513
TRINITY_DN5964_c0_g1	inf	uni	820.1	274.116	547.108	1.57996	0.441685	3.57713	0.000347383	0.0127513
TRINITY_DN42410_c0_g1	inf	uni	78.0481	27.6469	52.8475	1.50255	0.420111	3.57655	0.000348154	0.0127513
TRINITY_DN7218_c0_g1	inf	uni	1521.78	715.475	1118.63	1.08897	0.304467	3.57663	0.00034805	0.0127513
TRINITY_DN1625_c0_g1	inf	uni	2497.86	1178.14	1838	1.08412	0.303343	3.57391	0.000351693	0.012868
TRINITY_DN814_c0_g2	inf	uni	90.6731	40.3273	65.5002	1.16968	0.327636	3.57008	0.000356879	0.0130253
TRINITY_DN6625_c0_g2	inf	uni	1978.85	2716.68	2347.76	-0.45736	0.128114	-3.56994	0.000357057	0.0130253
TRINITY_DN13467_c0_g2	inf	uni	5.59612	28.6441	17.1201	-2.36988	0.663786	-3.57024	0.000356653	0.0130253
TRINITY_DN1934_c0_g1	inf	uni	119.457	75.7123	97.5846	0.658454	0.184502	3.56881	0.000358602	0.0130687
TRINITY_DN6362_c1_g1	inf	uni	81.9835	33.7774	57.8804	1.27958	0.358645	3.56783	0.000359947	0.013086
TRINITY_DN10341_c0_g1	inf	uni	1.55661	36.2511	18.9038	-4.52912	1.26948	-3.56769	0.000360149	0.013086
TRINITY_DN12596_c0_g1	inf	uni	0	68.3733	34.1866	-8.54238	2.39403	-3.5682	0.000359437	0.013086
TRINITY_DN1705_c0_g1	inf	uni	423.287	238.257	330.772	0.830592	0.23305	3.564	0.000365242	0.0132579
TRINITY_DN1311_c0_g1	inf	uni	53.8024	195.219	124.511	-1.85812	0.521404	-3.56368	0.000365698	0.0132613
TRINITY_DN2917_c0_g1	inf	uni	321.067	207.722	264.394	0.628359	0.176396	3.56221	0.000367744	0.0133224
TRINITY_DN14823_c0_g1	inf	uni	0	24.3361	12.1681	-7.05127	1.9804	-3.56052	0.000370118	0.0133951
TRINITY_DN2020_c8_g1	inf	uni	6613.62	2592.47	4603.05	1.35115	0.37967	3.55874	0.00037264	0.0134598
TRINITY_DN1297_c0_g1	inf	uni	6295.42	3375.07	4835.25	0.89949	0.252739	3.55897	0.000372319	0.0134598
TRINITY_DN6599_c0_g1	inf	uni	109.619	39.5811	74.5998	1.46731	0.412474	3.55734	0.000374634	0.0135185
TRINITY_DN6288_c1_g1	inf	uni	387.365	691.472	539.418	-0.836426	0.235316	-3.55448	0.000378726	0.0136528
TRINITY_DN3937_c0_g1	inf	uni	628.858	275.956	452.407	1.18797	0.334257	3.55405	0.00037934	0.0136615
TRINITY_DN1085_c0_g1	inf	uni	585.048	275.383	430.216	1.08735	0.305994	3.5535	0.000380145	0.013677
TRINITY_DN13418_c0_g1	inf	uni	141.359	41.1884	91.2735	1.77412	0.499436	3.55225	0.000381954	0.0137171
TRINITY_DN8300_c0_g1	inf	uni	37.1067	14.433	25.7699	1.36341	0.383827	3.55213	0.00038212	0.0137171
TRINITY_DN4355_c0_g1	inf	uni	20.0023	52.8631	36.4327	-1.40108	0.394452	-3.55195	0.000382381	0.0137171
TRINITY_DN39131_c0_g1	inf	uni	0	23.0337	11.5169	-6.97304	1.96338	-3.55155	0.000382971	0.0137248
TRINITY_DN859_c0_g2	inf	uni	555.503	338.279	446.891	0.716876	0.201936	3.55001	0.000385212	0.0137917
TRINITY_DN1879_c6_g1	inf	uni	232.883	43.2365	138.06	2.42724	0.684023	3.54849	0.000387452	0.0138448
TRINITY_DN984_c0_g1	inf	uni	560.27	386.347	473.309	0.534514	0.150628	3.54856	0.000387339	0.0138448
TRINITY_DN13380_c0_g1	inf	uni	0	64.2796	32.1398	-8.45348	2.38291	-3.54754	0.000388845	0.0138811
TRINITY_DN2934_c0_g1	inf	uni	229.586	123.706	176.646	0.893353	0.251941	3.54588	0.000391301	0.0139551
TRINITY_DN51501_c0_g1	inf	uni	46.8013	18.4316	32.6164	1.33586	0.377039	3.54302	0.000395573	0.0140892
TRINITY_DN2226_c0_g1	inf	uni	4753.32	1941.46	3347.39	1.29187	0.36464	3.54285	0.000395829	0.0140892
TRINITY_DN53848_c0_g1	inf	uni	211.469	20.4446	115.957	3.36864	0.950957	3.54237	0.00039655	0.0141012
TRINITY_DN56241_c0_g1	inf	uni	4.53112	22.22	13.3756	-2.31539	0.654098	-3.53982	0.000400401	0.0142243
TRINITY_DN1726_c4_g1	inf	uni	3331.42	4130.39	3730.91	-0.309672	0.0875015	-3.53904	0.000401581	0.0142524
TRINITY_DN6416_c0_g1	inf	uni	111.304	25.6847	68.4945	2.111	0.596567	3.53858	0.000402287	0.0142637
TRINITY_DN1502_c1_g2	inf	uni	122.005	49.4686	85.737	1.30602	0.369226	3.53719	0.000404414	0.0142743
TRINITY_DN3294_c0_g1	inf	uni	10289.6	5720.21	8004.93	0.847079	0.239468	3.53734	0.000404186	0.0142743
TRINITY_DN1958_c2_g4	inf	uni	649.971	489.481	569.726	0.406693	0.114954	3.53789	0.000403335	0.0142743
TRINITY_DN4013_c0_g2	inf	uni	56.7728	141.373	99.0729	-1.31745	0.372454	-3.53721	0.000404381	0.0142743
TRINITY_DN40462_c0_g1	inf	uni	0	64.8158	32.4079	-8.46528	2.39328	-3.53711	0.000404533	0.0142743
TRINITY_DN20703_c0_g1	inf	uni	3579.61	227.051	1903.33	3.97845	1.12532	3.53539	0.00040718	0.0143531
TRINITY_DN1294_c6_g1	inf	uni	67.7566	36.0004	51.8785	0.914389	0.258657	3.53515	0.000407551	0.0143531
TRINITY_DN4684_c0_g1	inf	uni	108.583	65.4157	86.9994	0.727011	0.205709	3.53418	0.000409042	0.0143918
TRINITY_DN2967_c0_g1	inf	uni	3635.88	1620.03	2627.96	1.16637	0.330321	3.53101	0.000413977	0.0145423
TRINITY_DN589_c0_g1	inf	uni	531.256	441.433	486.345	0.268664	0.076089	3.53092	0.000414111	0.0145423
TRINITY_DN15658_c0_g1	inf	uni	0	60.2269	30.1134	-8.35948	2.36802	-3.53015	0.000415325	0.014571
TRINITY_DN1370_c0_g1	inf	uni	662.176	849.435	755.805	-0.358919	0.101763	-3.52701	0.00042028	0.0147307
TRINITY_DN12589_c0_g3	inf	uni	155.709	41.5296	98.6191	1.90583	0.540472	3.52623	0.000421527	0.0147519
TRINITY_DN482_c0_g1	inf	uni	1855.26	856.959	1356.11	1.11422	0.31599	3.52612	0.00042169	0.0147519
TRINITY_DN24813_c0_g1	inf	uni	22.8948	70.3228	46.6088	-1.61918	0.459257	-3.52565	0.000422446	0.0147643
TRINITY_DN15038_c1_g1	inf	uni	163.368	44.1879	103.778	1.88328	0.534206	3.52538	0.000422875	0.0147652
TRINITY_DN643_c11_g1	inf	uni	781.949	1051.11	916.53	-0.427169	0.121196	-3.52461	0.000424101	0.0147798
TRINITY_DN240_c1_g2	inf	uni	815.891	1209.77	1012.83	-0.567694	0.161058	-3.52479	0.000423818	0.0147798
TRINITY_DN9918_c1_g1	inf	uni	0	22.5572	11.2786	-6.94263	1.9705	-3.52328	0.00042624	0.0148403
TRINITY_DN31723_c0_g1	inf	uni	2471.25	738.062	1604.66	1.74315	0.494909	3.52217	0.000428026	0.0148883
TRINITY_DN1310_c0_g2	inf	uni	132.032	73.6363	102.834	0.844812	0.23995	3.52078	0.000430273	0.0149523
TRINITY_DN11196_c0_g3	inf	uni	119.239	42.7436	80.9912	1.47947	0.42043	3.51894	0.000433278	0.0150425
TRINITY_DN2111_c4_g1	inf	uni	2336.51	1510.35	1923.43	0.629847	0.179023	3.51825	0.000434406	0.0150673
TRINITY_DN7536_c0_g2	inf	uni	69.5469	31.6837	50.6153	1.14292	0.325007	3.51661	0.0004371	0.0151465
TRINITY_DN405_c0_g1	inf	uni	815.525	1184.86	1000.19	-0.53931	0.153388	-3.51598	0.000438134	0.015168
TRINITY_DN198_c0_g1	inf	uni	18902.4	10512.2	14707.3	0.846498	0.240786	3.51556	0.00043882	0.0151774
TRINITY_DN46319_c0_g1	inf	uni	338.872	47.1677	193.02	2.84365	0.809306	3.51369	0.000441923	0.0152468
TRINITY_DN36799_c0_g1	inf	uni	0	23.7008	11.8504	-7.01382	1.99619	-3.5136	0.000442075	0.0152468
TRINITY_DN14528_c0_g1	inf	uni	0	60.8726	30.4363	-8.37476	2.3832	-3.51408	0.000441287	0.0152468
TRINITY_DN25774_c0_g1	inf	uni	229.41	26.2109	127.81	3.12843	0.890663	3.51248	0.000443949	0.015254
TRINITY_DN6889_c0_g1	inf	uni	101.269	50.1303	75.6996	1.01452	0.288827	3.51256	0.000443813	0.015254
TRINITY_DN2666_c0_g1	inf	uni	399.068	200.151	299.609	0.994837	0.283172	3.51319	0.000442764	0.015254
TRINITY_DN2538_c0_g1	inf	uni	62.3069	38.6023	50.4546	0.685545	0.19517	3.51255	0.00044383	0.015254
TRINITY_DN2951_c0_g2	inf	uni	92.459	226.903	159.681	-1.29805	0.369829	-3.50987	0.000448321	0.0153898
TRINITY_DN4233_c0_g1	inf	uni	573.078	754.925	664.002	-0.395418	0.112668	-3.50958	0.000448823	0.0153927
TRINITY_DN17542_c0_g1	inf	uni	130.257	48.6597	89.4586	1.42289	0.405507	3.50892	0.00044993	0.0154162
TRINITY_DN1059_c0_g1	inf	uni	1190.37	912.925	1051.65	0.38288	0.109135	3.50833	0.000450934	0.0154362
TRINITY_DN931_c2_g1	inf	uni	412.341	155.484	283.913	1.40483	0.400605	3.50678	0.000453568	0.015495
TRINITY_DN5559_c0_g1	inf	uni	7708.6	3706.64	5707.62	1.05642	0.30123	3.50701	0.00045317	0.015495
TRINITY_DN1347_c0_g1	inf	uni	1370.44	786.25	1078.34	0.802277	0.228795	3.50653	0.000453984	0.015495
TRINITY_DN457_c0_g1	inf	uni	17840.7	10558.7	14199.7	0.756776	0.215832	3.50632	0.000454343	0.015495
TRINITY_DN11922_c0_g1	inf	uni	59.4322	153.401	106.417	-1.3656	0.38985	-3.50288	0.00046026	0.0156822
TRINITY_DN7626_c4_g1	inf	uni	35.6343	216.265	125.95	-2.59998	0.742334	-3.50243	0.000461033	0.015694
TRINITY_DN6615_c10_g1	inf	uni	55.1776	0	27.5888	8.28122	2.36473	3.50198	0.000461816	0.015706
TRINITY_DN7642_c1_g2	inf	uni	136.834	57.5495	97.1919	1.25022	0.357049	3.50153	0.000462594	0.0157179
TRINITY_DN1817_c0_g2	inf	uni	46.7385	21.9785	34.3585	1.07367	0.306773	3.49988	0.000465465	0.0157862
TRINITY_DN1870_c0_g1	inf	uni	2714.34	1480.27	2097.31	0.874925	0.249986	3.4999	0.000465431	0.0157862
TRINITY_DN5976_c0_g1	inf	uni	3435.35	1979.82	2707.58	0.795289	0.227315	3.49862	0.000467671	0.0158464
TRINITY_DN40905_c0_g1	inf	uni	0	59.8739	29.937	-8.3508	2.38792	-3.49711	0.000470332	0.0159218
TRINITY_DN54425_c0_g1	inf	uni	12.6497	29.3055	20.9776	-1.19142	0.340729	-3.49668	0.000471084	0.0159326
TRINITY_DN11288_c0_g1	inf	uni	437.93	82.8283	260.379	2.40066	0.686709	3.49589	0.000472487	0.0159566
TRINITY_DN18725_c0_g1	inf	uni	0	54.4125	27.2062	-8.21307	2.34942	-3.49579	0.000472664	0.0159566
TRINITY_DN3926_c0_g1	inf	uni	281.615	41.4332	161.524	2.7614	0.790192	3.4946	0.000474779	0.0160132
TRINITY_DN21576_c1_g1	inf	uni	45.2445	88.803	67.0238	-0.973027	0.278494	-3.49389	0.000476038	0.0160409
TRINITY_DN4424_c0_g1	inf	uni	341.177	244.274	292.726	0.481779	0.137911	3.4934	0.000476908	0.0160536
TRINITY_DN3088_c0_g2	inf	uni	24.2238	88.3386	56.2812	-1.87132	0.535742	-3.49294	0.00047773	0.0160536
TRINITY_DN8910_c0_g1	inf	uni	6.97108	37.342	22.1565	-2.4359	0.697365	-3.49301	0.000477616	0.0160536
TRINITY_DN532_c0_g2	inf	uni	8036.55	5857.22	6946.89	0.456169	0.130717	3.48975	0.000483472	0.0162317
TRINITY_DN1303_c8_g1	inf	uni	2262.22	3884.71	3073.47	-0.78031	0.223683	-3.48847	0.000485802	0.016295
TRINITY_DN7607_c0_g2	inf	uni	0	58.4186	29.2093	-8.31536	2.38384	-3.48822	0.000486247	0.0162951
TRINITY_DN18341_c0_g2	inf	uni	81.3089	32.3882	56.8486	1.33241	0.382018	3.48781	0.000486986	0.0163049
TRINITY_DN9911_c0_g2	inf	uni	69.6157	17.1833	43.3995	2.01944	0.57923	3.48642	0.000489533	0.0163752
TRINITY_DN14703_c0_g1	inf	uni	122.269	45.3811	83.8253	1.42374	0.408413	3.48602	0.000490269	0.0163849
TRINITY_DN1432_c0_g1	inf	uni	16085.6	7340.68	11713.2	1.13181	0.324735	3.48534	0.000491505	0.0164113
TRINITY_DN31582_c0_g1	inf	uni	581.173	49.3829	315.278	3.55732	1.02099	3.48418	0.000493644	0.0164677
TRINITY_DN4806_c0_g1	inf	uni	989.153	770.25	879.702	0.362062	0.103963	3.48259	0.000496592	0.0165509
TRINITY_DN16247_c0_g1	inf	uni	126.487	42.8381	84.6627	1.5603	0.448146	3.48168	0.000498275	0.016592
TRINITY_DN4638_c0_g1	inf	uni	22585.9	13296.5	17941.2	0.764388	0.219608	3.4807	0.000500111	0.016638
TRINITY_DN1306_c0_g1	inf	uni	1522.65	820.929	1171.79	0.891942	0.256364	3.47921	0.000502903	0.0167057
TRINITY_DN11316_c0_g2	inf	uni	18.3954	53.5405	35.968	-1.5469	0.444624	-3.47912	0.000503058	0.0167057
TRINITY_DN101_c0_g1	inf	uni	616.659	378.491	497.575	0.70324	0.20218	3.47829	0.000504616	0.0167423
TRINITY_DN8328_c0_g2	inf	uni	380.493	237.305	308.899	0.68162	0.196003	3.47761	0.000505911	0.0167701
TRINITY_DN36449_c0_g1	inf	uni	48.6615	17.5645	33.113	1.4704	0.422911	3.47685	0.000507333	0.0167868
TRINITY_DN2542_c0_g1	inf	uni	3977.46	1837.98	2907.72	1.11382	0.320333	3.47706	0.000506937	0.0167868
TRINITY_DN4821_c0_g1	inf	uni	11.9897	54.1097	33.0497	-2.18399	0.628249	-3.47631	0.000508368	0.016806
TRINITY_DN3790_c0_g1	inf	uni	472.881	236.42	354.65	1.00017	0.287773	3.47554	0.000509829	0.0168239
TRINITY_DN13917_c1_g1	inf	uni	16.196	169.886	93.0408	-3.38969	0.975237	-3.47576	0.000509405	0.0168239
TRINITY_DN12711_c0_g2	inf	uni	178.809	28.2191	103.514	2.6589	0.765516	3.47335	0.000514011	0.0169354
TRINITY_DN4318_c0_g1	inf	uni	373.461	729.331	551.396	-0.966487	0.278263	-3.47328	0.000514131	0.0169354
TRINITY_DN8259_c0_g1	inf	uni	726.665	204.996	465.83	1.82426	0.525349	3.47248	0.000515667	0.0169541
TRINITY_DN21147_c0_g2	inf	uni	87.7626	38.9182	63.3404	1.16852	0.336493	3.47264	0.000515362	0.0169541
TRINITY_DN1901_c3_g1	inf	uni	1008.9	1249.57	1129.23	-0.308205	0.0887662	-3.47209	0.000516415	0.0169541
TRINITY_DN6862_c0_g1	inf	uni	31.5147	70.748	51.1314	-1.16978	0.336914	-3.47202	0.000516549	0.0169541
TRINITY_DN3426_c0_g1	inf	uni	0	24.0315	12.0157	-7.03479	2.02665	-3.47115	0.000518242	0.0169945
TRINITY_DN5544_c0_g1	inf	uni	13294.3	6354.29	9824.31	1.06507	0.306954	3.46979	0.000520875	0.0170655
TRINITY_DN2772_c0_g1	inf	uni	743.87	428.888	586.379	0.795491	0.229291	3.46935	0.000521717	0.0170779
TRINITY_DN3165_c3_g1	inf	uni	136.489	259.34	197.914	-0.930144	0.268129	-3.46902	0.000522361	0.0170817
TRINITY_DN59184_c0_g1	inf	uni	0	58.1714	29.0857	-8.30925	2.39542	-3.46881	0.000522766	0.0170817
TRINITY_DN3142_c0_g1	inf	uni	568.661	477.424	523.042	0.250939	0.0723631	3.46778	0.000524784	0.0171076
TRINITY_DN10360_c0_g2	inf	uni	18.6511	41.8435	30.2473	-1.17094	0.337673	-3.46769	0.000524958	0.0171076
TRINITY_DN5312_c0_g2	inf	uni	30.7157	73.943	52.3293	-1.26883	0.365887	-3.46781	0.000524719	0.0171076
TRINITY_DN44863_c0_g1	inf	uni	296.901	79.0742	187.988	1.9074	0.550138	3.46712	0.00052606	0.0171283
TRINITY_DN52949_c0_g1	inf	uni	81.3713	27.2265	54.2989	1.57568	0.454638	3.46578	0.000528696	0.0171988
TRINITY_DN3847_c0_g1	inf	uni	12342.5	5417.83	8880.19	1.18788	0.34281	3.46512	0.000530004	0.0172261
TRINITY_DN6634_c0_g2	inf	uni	35.838	18.4492	27.1436	0.950891	0.274537	3.46362	0.000532966	0.0172917
TRINITY_DN16053_c0_g2	inf	uni	12.2602	48.6818	30.471	-2.00341	0.578412	-3.46364	0.000532923	0.0172917
TRINITY_DN20342_c0_g3	inf	uni	274.906	71.9199	173.413	1.93368	0.558693	3.46108	0.000538005	0.0174397
TRINITY_DN16551_c0_g1	inf	uni	1.18748	35.8756	18.5315	-4.91668	1.42097	-3.46009	0.000539996	0.0174888
TRINITY_DN7869_c0_g1	inf	uni	384.457	113	248.729	1.76459	0.510177	3.45879	0.000542616	0.017543
TRINITY_DN3288_c0_g1	inf	uni	655.898	267.347	461.622	1.29449	0.374263	3.45878	0.000542626	0.017543
TRINITY_DN36302_c0_g1	inf	uni	16567.2	7418.86	11993	1.15908	0.335213	3.45775	0.000544706	0.0175947
TRINITY_DN1946_c3_g1	inf	uni	545.634	315.077	430.355	0.792883	0.229333	3.45735	0.000545525	0.0176057
TRINITY_DN7596_c1_g2	inf	uni	55.5523	25.6885	40.6204	1.10055	0.318485	3.45559	0.000549096	0.0177053
TRINITY_DN2596_c2_g1	inf	uni	418.742	257.309	338.025	0.700879	0.202976	3.45301	0.000554372	0.0178597
TRINITY_DN31781_c0_g1	inf	uni	145.926	49.1004	97.513	1.56958	0.454653	3.45226	0.000555912	0.0178903
TRINITY_DN2556_c0_g1	inf	uni	4491.67	2354.02	3422.84	0.932163	0.27003	3.45207	0.000556297	0.0178903
TRINITY_DN56903_c0_g1	inf	uni	83.9484	21.2326	52.5905	1.97446	0.57205	3.45155	0.000557377	0.0179093
TRINITY_DN36326_c0_g2	inf	uni	8724.65	12214.6	10469.6	-0.48532	0.140658	-3.45035	0.000559862	0.0179734
TRINITY_DN4604_c0_g1	inf	uni	108.237	243.658	175.947	-1.17086	0.339468	-3.44909	0.000562471	0.0180414
TRINITY_DN672_c0_g1	inf	uni	5196.59	2538.63	3867.61	1.03358	0.299718	3.44851	0.000563683	0.0180487
TRINITY_DN5781_c0_g1	inf	uni	11736.2	5783.9	8760.06	1.0209	0.296032	3.4486	0.000563506	0.0180487
TRINITY_DN2887_c0_g2	inf	uni	186.26	42.5129	114.387	2.12659	0.616895	3.44725	0.000566329	0.0181018
TRINITY_DN9125_c0_g1	inf	uni	382.012	281.167	331.59	0.442719	0.128425	3.44731	0.000566206	0.0181018
TRINITY_DN1577_c0_g1	inf	uni	1699.66	1174.83	1437.24	0.533226	0.154721	3.44637	0.00056818	0.0181451
TRINITY_DN19547_c0_g1	inf	uni	180.169	36.1653	108.167	2.31567	0.671997	3.44596	0.000569032	0.0181565
TRINITY_DN3824_c0_g1	inf	uni	540.627	454.5	497.563	0.252827	0.0733847	3.44522	0.000570587	0.0181903
TRINITY_DN3401_c0_g1	inf	uni	15825.1	8382.08	12103.6	0.916874	0.266158	3.44485	0.000571383	0.0181999
TRINITY_DN8341_c0_g1	inf	uni	265.162	147.296	206.229	0.848407	0.246306	3.44452	0.000572073	0.018206
TRINITY_DN1181_c0_g4	inf	uni	1179.47	1678.03	1428.75	-0.507819	0.147473	-3.44347	0.000574303	0.0182611
TRINITY_DN5643_c0_g1	inf	uni	1053.97	165.383	609.675	2.67072	0.77631	3.44028	0.000581123	0.018462
TRINITY_DN5005_c0_g2	inf	uni	429.052	616.802	522.927	-0.522275	0.1519	-3.43828	0.000585424	0.0185825
TRINITY_DN13508_c0_g1	inf	uni	0	56.387	28.1935	-8.2638	2.40374	-3.4379	0.000586245	0.0185925
TRINITY_DN1645_c0_g2	inf	uni	595.477	248.347	421.912	1.26322	0.367663	3.43581	0.00059079	0.0187204
TRINITY_DN53571_c0_g1	inf	uni	368.629	94.5045	231.567	1.96247	0.571729	3.43252	0.000597995	0.0189324
TRINITY_DN7593_c0_g1	inf	uni	72.4245	24.7767	48.6006	1.54781	0.451388	3.429	0.000605799	0.0191629
TRINITY_DN28116_c0_g1	inf	uni	1384.07	586.824	985.448	1.23828	0.361221	3.42803	0.000607969	0.0191819
TRINITY_DN2944_c0_g1	inf	uni	615.564	346.81	481.187	0.827389	0.241338	3.42834	0.000607291	0.0191819
TRINITY_DN31668_c0_g1	inf	uni	1080.14	701.669	890.904	0.621422	0.181272	3.42811	0.000607788	0.0191819
TRINITY_DN6883_c0_g1	inf	uni	59.0081	7.6441	33.3261	2.96308	0.864475	3.42761	0.000608915	0.0191952
TRINITY_DN6758_c1_g1	inf	uni	59.9717	24.8509	42.4113	1.25817	0.367102	3.4273	0.00060962	0.0192009
TRINITY_DN10280_c0_g1	inf	uni	0	57.5565	28.7783	-8.29397	2.42268	-3.42347	0.000618275	0.0194568
TRINITY_DN59958_c0_g1	inf	uni	0	20.8505	10.4253	-6.82918	1.99521	-3.42279	0.00061983	0.019489
TRINITY_DN5836_c0_g2	inf	uni	8626.26	5521.12	7073.69	0.643743	0.188093	3.42247	0.000620554	0.0194951
TRINITY_DN5463_c0_g3	inf	uni	58.7167	24.3466	41.5316	1.26623	0.37001	3.42215	0.000621281	0.0195012
TRINITY_DN202_c0_g1	inf	uni	619.172	803.018	711.095	-0.372949	0.109069	-3.41938	0.000627636	0.0196838
TRINITY_DN2548_c0_g1	inf	uni	3013.79	1847.1	2430.45	0.706558	0.206675	3.4187	0.000629212	0.0197164
TRINITY_DN3812_c1_g1	inf	uni	8008.82	3837.06	5922.94	1.06154	0.310537	3.41841	0.000629889	0.0197207
TRINITY_DN514_c0_g1	inf	uni	1028.22	1146.24	1087.23	-0.156723	0.0458605	-3.41739	0.000632248	0.0197777
TRINITY_DN256_c1_g1	inf	uni	15.12	144.642	79.8811	-3.25078	0.951326	-3.41711	0.000632904	0.0197814
TRINITY_DN11192_c0_g1	inf	uni	3864.22	1716.08	2790.15	1.17114	0.342759	3.41681	0.000633587	0.0197858
TRINITY_DN80_c0_g1	inf	uni	548.01	803.216	675.613	-0.552746	0.161838	-3.41542	0.000636843	0.0198706
TRINITY_DN48828_c0_g1	inf	uni	111.876	6.86272	59.3696	4.03567	1.18186	3.41469	0.000638548	0.0199069
TRINITY_DN2303_c0_g1	inf	uni	3031.81	2168.88	2600.34	0.483709	0.141713	3.4133	0.000641816	0.0199917
TRINITY_DN12479_c0_g1	inf	uni	22.3476	53.7416	38.0446	-1.26942	0.371943	-3.41294	0.000642663	0.0200011
TRINITY_DN1968_c1_g1	inf	uni	203.764	390.064	296.914	-0.938938	0.275266	-3.41102	0.000647201	0.0201253
TRINITY_DN12646_c0_g1	inf	uni	0	51.2111	25.6056	-8.12537	2.38257	-3.41034	0.000648823	0.0201586
TRINITY_DN4833_c0_g2	inf	uni	364.943	190.341	277.642	0.940294	0.275758	3.40985	0.000649991	0.0201778
TRINITY_DN7139_c0_g1	inf	uni	217.201	163.919	190.56	0.410464	0.12041	3.4089	0.000652257	0.020231
TRINITY_DN30952_c0_g1	inf	uni	10.9587	34.7358	22.8473	-1.67373	0.491311	-3.40666	0.000657641	0.0203807
TRINITY_DN35596_c0_g1	inf	uni	122.625	21.5794	72.1023	2.50288	0.734916	3.40567	0.000660019	0.0204338
TRINITY_DN3129_c0_g1	inf	uni	496.116	275.902	386.009	0.846999	0.248716	3.40549	0.000660466	0.0204338
TRINITY_DN3831_c0_g1	inf	uni	862.94	313.726	588.333	1.46025	0.428891	3.40472	0.000662309	0.0204735
TRINITY_DN24722_c0_g1	inf	uni	0	56.0754	28.0377	-8.25646	2.42528	-3.40434	0.000663243	0.0204851
TRINITY_DN570_c0_g1	inf	uni	9259.41	5127.3	7193.36	0.852778	0.250567	3.40339	0.000665541	0.0205235
TRINITY_DN3188_c0_g1	inf	uni	20.7936	64.9521	42.8729	-1.65252	0.485553	-3.40337	0.000665606	0.0205235
TRINITY_DN3347_c0_g1	inf	uni	186.629	354.267	270.448	-0.925207	0.271952	-3.4021	0.000668704	0.0206017
TRINITY_DN47657_c0_g1	inf	uni	0	52.644	26.322	-8.1653	2.40195	-3.39945	0.000675219	0.020785
TRINITY_DN3351_c0_g1	inf	uni	142.96	311.408	227.184	-1.12514	0.331265	-3.39649	0.000682566	0.0209935
TRINITY_DN13215_c1_g1	inf	uni	52.7755	175.305	114.04	-1.73578	0.511261	-3.3951	0.000686031	0.0210824
TRINITY_DN2849_c0_g1	inf	uni	490.346	355.05	422.698	0.468854	0.13811	3.39477	0.000686855	0.02109
TRINITY_DN26913_c0_g2	inf	uni	106.699	31.4357	69.0672	1.76866	0.521034	3.39452	0.000687495	0.021092
TRINITY_DN55917_c0_g1	inf	uni	2687.86	1348.52	2018.19	0.995173	0.293349	3.39246	0.000692681	0.0212333
TRINITY_DN1434_c9_g1	inf	uni	151.317	43.8183	97.5678	1.79224	0.528481	3.3913	0.000695608	0.0213021
TRINITY_DN124_c0_g1	inf	uni	1999.86	1378.92	1689.39	0.536173	0.158111	3.39112	0.000696086	0.0213021
TRINITY_DN57465_c0_g1	inf	uni	62.9661	19.5858	41.2759	1.68369	0.496634	3.3902	0.000698411	0.0213554
TRINITY_DN9537_c0_g2	inf	uni	192.146	54.1626	123.155	1.82046	0.537483	3.387	0.000706603	0.0215876
TRINITY_DN4826_c0_g1	inf	uni	162.208	107.222	134.715	0.598294	0.176656	3.38678	0.000707182	0.0215876
TRINITY_DN3909_c0_g1	inf	uni	779.075	427.425	603.25	0.866735	0.255988	3.38584	0.000709604	0.0216435
TRINITY_DN6187_c0_g1	inf	uni	20946.3	10222.3	15584.3	1.03501	0.305785	3.38476	0.000712395	0.0216999
TRINITY_DN3098_c0_g2	inf	uni	293.29	379.863	336.577	-0.373524	0.110358	-3.38467	0.000712638	0.0216999
TRINITY_DN33055_c0_g1	inf	uni	81.6749	25.8893	53.7821	1.66184	0.491231	3.38302	0.000716945	0.021813
TRINITY_DN1726_c13_g1	inf	uni	2518.41	968.901	1743.66	1.37781	0.407528	3.3809	0.000722484	0.0219633
TRINITY_DN5737_c0_g1	inf	uni	341.419	133.766	237.592	1.35058	0.399628	3.37958	0.000725964	0.0220325
TRINITY_DN15571_c0_g1	inf	uni	0	21.0025	10.5013	-6.83889	2.02355	-3.37964	0.000725809	0.0220325
TRINITY_DN12295_c0_g2	inf	uni	224.263	412.346	318.304	-0.880347	0.260509	-3.37933	0.000726629	0.0220345
TRINITY_DN13551_c0_g2	inf	uni	5665.21	2683.5	4174.36	1.0781	0.319177	3.37775	0.000730828	0.0221101
TRINITY_DN4697_c0_g1	inf	uni	407.229	297.572	352.4	0.453446	0.134247	3.37771	0.000730932	0.0221101
TRINITY_DN50942_c0_g1	inf	uni	1427.12	1064.08	1245.6	0.422572	0.125099	3.37789	0.000730447	0.0221101
TRINITY_DN38015_c0_g1	inf	uni	58.6723	27.0457	42.859	1.13388	0.335869	3.37596	0.000735588	0.0222174
TRINITY_DN510_c3_g1	inf	uni	250.355	145.936	198.146	0.778987	0.230748	3.37592	0.000735691	0.0222174
TRINITY_DN6671_c0_g1	inf	uni	61.9889	151.619	106.804	-1.29122	0.382629	-3.37461	0.000739204	0.0223051
TRINITY_DN2847_c1_g1	inf	uni	128.359	60.3429	94.3508	1.08737	0.322262	3.37418	0.000740354	0.0223214
TRINITY_DN717_c0_g1	inf	uni	1441.06	782.651	1111.86	0.880809	0.261137	3.37298	0.000743597	0.0224008
TRINITY_DN1473_c1_g1	inf	uni	267.629	362.861	315.245	-0.43826	0.129961	-3.37225	0.000745559	0.0224414
TRINITY_DN8483_c0_g5	inf	uni	829.866	629.345	729.605	0.398434	0.118195	3.37098	0.000749001	0.0225266
TRINITY_DN6232_c0_g2	inf	uni	123.005	45.4171	84.211	1.43337	0.42534	3.36994	0.000751836	0.0225933
TRINITY_DN3796_c0_g1	inf	uni	194.597	276.977	235.787	-0.508904	0.151114	-3.36768	0.000758042	0.0227611
TRINITY_DN1489_c0_g1	inf	uni	269.214	402.163	335.689	-0.576982	0.171378	-3.36672	0.00076069	0.0228133
TRINITY_DN29372_c0_g1	inf	uni	0	47.9746	23.9873	-8.03134	2.3856	-3.3666	0.000761024	0.0228133
TRINITY_DN13148_c0_g1	inf	uni	494.603	91.5779	293.091	2.43388	0.723243	3.36523	0.000764807	0.0228706
TRINITY_DN3994_c0_g1	inf	uni	196.829	74.468	135.648	1.40244	0.416735	3.3653	0.000764618	0.0228706
TRINITY_DN2675_c0_g3	inf	uni	0.59839	35.3275	17.963	-5.88284	1.74811	-3.36527	0.000764693	0.0228706
TRINITY_DN4295_c0_g2	inf	uni	12.5933	44.8891	28.7412	-1.84846	0.549352	-3.36479	0.000766007	0.0228878
TRINITY_DN85_c0_g3	inf	uni	470.331	211.88	341.105	1.1517	0.342376	3.36383	0.000768694	0.0229494
TRINITY_DN26653_c0_g1	inf	uni	41.8108	11.1834	26.4971	1.91617	0.569723	3.36334	0.000770045	0.022971
TRINITY_DN41300_c0_g1	inf	uni	144.763	11.3291	78.046	3.67769	1.09384	3.36217	0.000773329	0.0230502
TRINITY_DN2882_c0_g2	inf	uni	262.904	100.366	181.635	1.38855	0.413046	3.36172	0.000774581	0.0230688
TRINITY_DN43443_c0_g1	inf	uni	0	48.4872	24.2436	-8.04673	2.39541	-3.35923	0.00078159	0.0232586
TRINITY_DN4435_c1_g1	inf	uni	45.8806	137.806	91.8433	-1.59143	0.473931	-3.35793	0.000785281	0.0233495
TRINITY_DN1958_c0_g2	inf	uni	888.997	549.158	719.077	0.695052	0.207069	3.35662	0.00078901	0.0234414
TRINITY_DN6155_c0_g1	inf	uni	258.071	135.143	196.607	0.929835	0.277071	3.35595	0.000790943	0.0234798
TRINITY_DN3247_c0_g1	inf	uni	296.134	197.148	246.641	0.585901	0.174634	3.35502	0.00079359	0.0235393
TRINITY_DN53213_c0_g1	inf	uni	71.5572	12.0791	41.8182	2.57546	0.767865	3.35405	0.000796378	0.0236029
TRINITY_DN21115_c4_g1	inf	uni	0	50.7928	25.3964	-8.11274	2.41899	-3.35377	0.000797192	0.023608
TRINITY_DN2544_c0_g1	inf	uni	494.548	293.001	393.775	0.7569	0.225768	3.35256	0.000800677	0.023692
TRINITY_DN8737_c0_g2	inf	uni	38.8998	15.6588	27.2793	1.30733	0.390008	3.35205	0.000802152	0.0236974
TRINITY_DN8163_c0_g1	inf	uni	175.831	106.87	141.351	0.717538	0.214053	3.35215	0.000801865	0.0236974
TRINITY_DN3320_c0_g1	inf	uni	433.965	200.873	317.419	1.11005	0.331326	3.35033	0.000807142	0.0238092
TRINITY_DN854_c3_g2	inf	uni	419.605	281.684	350.644	0.571819	0.170688	3.35008	0.000807885	0.0238092
TRINITY_DN1558_c0_g1	inf	uni	1369.85	922.844	1146.35	0.570773	0.170369	3.35021	0.000807505	0.0238092
TRINITY_DN26824_c0_g1	inf	uni	155.325	45.6413	100.483	1.76262	0.526371	3.34863	0.000812131	0.0238173
TRINITY_DN32130_c0_g1	inf	uni	355.599	122.391	238.995	1.53757	0.459134	3.34886	0.000811455	0.0238173
TRINITY_DN1021_c0_g2	inf	uni	9075.49	4641.51	6858.5	0.9675	0.288895	3.34897	0.000811121	0.0238173
TRINITY_DN2857_c0_g1	inf	uni	680.981	387.933	534.457	0.812387	0.242621	3.34838	0.000812853	0.0238173
TRINITY_DN648_c0_g1	inf	uni	706.59	409.044	557.817	0.788022	0.235294	3.34909	0.000810778	0.0238173
TRINITY_DN1387_c0_g1	inf	uni	1880.76	2322.3	2101.53	-0.303704	0.0906717	-3.3495	0.00080959	0.0238173
TRINITY_DN6709_c0_g1	inf	uni	80.9932	134.375	107.684	-0.726419	0.216878	-3.34944	0.000809761	0.0238173
TRINITY_DN21504_c0_g1	inf	uni	0	49.5474	24.7737	-8.07715	2.41239	-3.3482	0.000813387	0.0238173
TRINITY_DN8918_c0_g1	inf	uni	0	51.116	25.558	-8.12227	2.42601	-3.34799	0.000814004	0.0238173
TRINITY_DN409_c0_g1	inf	uni	3975.5	2208.35	3091.92	0.848313	0.253414	3.34754	0.000815332	0.0238371
TRINITY_DN60365_c0_g1	inf	uni	0	51.1355	25.5678	-8.12315	2.42784	-3.34583	0.000820367	0.0239652
TRINITY_DN1130_c0_g4	inf	uni	146.03	206.665	176.347	-0.506608	0.151436	-3.34536	0.000821772	0.0239788
TRINITY_DN43072_c0_g1	inf	uni	14.2271	30.8555	22.5413	-1.12396	0.335994	-3.34517	0.000822323	0.0239788
TRINITY_DN38627_c0_g1	inf	uni	0	49.2155	24.6078	-8.06822	2.41202	-3.34501	0.000822796	0.0239788
TRINITY_DN3953_c0_g1	inf	uni	404.301	754.065	579.183	-0.900233	0.269172	-3.34445	0.000824454	0.0240009
TRINITY_DN10642_c0_g1	inf	uni	15.3861	42.3025	28.8443	-1.45316	0.434515	-3.34431	0.000824864	0.0240009
TRINITY_DN5034_c0_g1	inf	uni	828.384	497.378	662.881	0.737039	0.220572	3.34148	0.000833318	0.0242277
TRINITY_DN5257_c0_g1	inf	uni	89.0654	30.2096	59.6375	1.56604	0.468729	3.34104	0.000834639	0.0242469
TRINITY_DN33366_c0_g1	inf	uni	35.95	16.8041	26.377	1.07327	0.321402	3.33933	0.000839803	0.0243776
TRINITY_DN2579_c0_g1	inf	uni	315.57	249.893	282.732	0.335751	0.100562	3.33873	0.000841611	0.0244107
TRINITY_DN839_c1_g1	inf	uni	1768.26	1113.71	1440.98	0.667487	0.20001	3.33727	0.000846055	0.0245202
TRINITY_DN2312_c0_g1	inf	uni	23645.1	12735.8	18190.4	0.892678	0.267515	3.33693	0.00084709	0.0245308
TRINITY_DN279_c0_g2	inf	uni	763.57	189.853	476.711	2.0069	0.601575	3.33608	0.000849697	0.0245833
TRINITY_DN3373_c1_g2	inf	uni	98.9069	44.6586	71.7828	1.13865	0.341331	3.3359	0.000850242	0.0245833
TRINITY_DN15498_c0_g2	inf	uni	71.7486	29.7658	50.7572	1.27359	0.381826	3.33553	0.000851379	0.0245967
TRINITY_DN3546_c0_g1	inf	uni	12.1249	32.57	22.3475	-1.41859	0.425328	-3.33529	0.00085211	0.0245985
TRINITY_DN5930_c0_g1	inf	uni	232.504	170.736	201.62	0.446146	0.133794	3.33458	0.000854273	0.0246415
TRINITY_DN5574_c0_g1	inf	uni	422.754	159.661	291.208	1.40204	0.420554	3.3338	0.000856679	0.0246619
TRINITY_DN46365_c0_g1	inf	uni	281.115	111.557	196.336	1.33301	0.399812	3.33409	0.000855802	0.0246619
TRINITY_DN4292_c2_g1	inf	uni	811.65	577.58	694.615	0.49086	0.147242	3.3337	0.000856998	0.0246619
TRINITY_DN7830_c2_g2	inf	uni	6.15079	46.7008	26.4258	-2.93869	0.882001	-3.33185	0.00086271	0.0248068
TRINITY_DN56876_c0_g1	inf	uni	0	48.2404	24.1202	-8.03927	2.41425	-3.32992	0.000868707	0.0249597
TRINITY_DN5427_c0_g3	inf	uni	60323.8	23183	41753.4	1.37966	0.414524	3.32831	0.000873756	0.0250851
TRINITY_DN38463_c0_g1	inf	uni	23.8037	58.2305	41.0171	-1.28959	0.387566	-3.3274	0.000876605	0.0251472
TRINITY_DN5573_c0_g1	inf	uni	10.6803	37.2759	23.9781	-1.79687	0.540128	-3.32675	0.00087866	0.0251864
TRINITY_DN2882_c0_g1	inf	uni	320.409	84.88	202.645	1.91539	0.575913	3.32583	0.000881562	0.0252105
TRINITY_DN4534_c0_g2	inf	uni	17.557	35.7853	26.6712	-1.02261	0.307465	-3.32592	0.000881257	0.0252105
TRINITY_DN3038_c1_g3	inf	uni	23.1324	54.7204	38.9264	-1.25408	0.377029	-3.32622	0.000880334	0.0252105
TRINITY_DN1130_c3_g1	inf	uni	443.757	238.813	341.285	0.89558	0.26933	3.32522	0.0008835	0.0252462
TRINITY_DN1485_c1_g1	inf	uni	6763.76	4032.8	5398.28	0.746108	0.224412	3.32473	0.000885055	0.0252513
TRINITY_DN56072_c0_g1	inf	uni	4923.87	2974.34	3949.1	0.727405	0.218774	3.32492	0.000884431	0.0252513
TRINITY_DN3976_c0_g3	inf	uni	12469.4	5740.7	9105.03	1.11913	0.336677	3.32404	0.000887222	0.0252934
TRINITY_DN3280_c1_g1	inf	uni	459.113	539.735	499.424	-0.232743	0.0700231	-3.32381	0.000887967	0.025295
TRINITY_DN433_c0_g1	inf	uni	1324.84	955.554	1140.2	0.471014	0.141737	3.32315	0.000890076	0.0253354
TRINITY_DN875_c0_g1	inf	uni	2879.58	1295	2087.29	1.15305	0.34712	3.32176	0.000894517	0.025442
TRINITY_DN1965_c0_g1	inf	uni	954.016	1126.19	1040.1	-0.24046	0.0724228	-3.32023	0.000899429	0.0255619
TRINITY_DN10521_c1_g2	inf	uni	67.6504	20.4716	44.061	1.70924	0.515217	3.31751	0.000908232	0.0257193
TRINITY_DN43453_c0_g1	inf	uni	87.8445	27.0064	57.4254	1.70705	0.514623	3.31708	0.000909631	0.0257193
TRINITY_DN2069_c0_g1	inf	uni	4568.68	2229.03	3398.85	1.03546	0.312155	3.31713	0.000909462	0.0257193
TRINITY_DN210_c1_g1	inf	uni	139.211	71.0455	105.128	0.964573	0.290748	3.31756	0.000908074	0.0257193
TRINITY_DN1255_c2_g4	inf	uni	584.424	368.538	476.481	0.665886	0.200708	3.31769	0.000907644	0.0257193
TRINITY_DN43053_c0_g1	inf	uni	1.04619	25.8245	13.4353	-4.64972	1.40178	-3.31701	0.000909879	0.0257193
TRINITY_DN9849_c1_g1	inf	uni	0	47.4876	23.7438	-8.01643	2.41625	-3.31772	0.000907548	0.0257193
TRINITY_DN6425_c0_g3	inf	uni	48124.4	16960.3	32542.3	1.50462	0.453707	3.31628	0.00091223	0.0257659
TRINITY_DN8174_c0_g3	inf	uni	186.665	22.8041	104.734	3.02802	0.913193	3.31586	0.000913612	0.0257851
TRINITY_DN1928_c1_g2	inf	uni	436.101	306.654	371.377	0.509613	0.153774	3.31404	0.000919569	0.0259333
TRINITY_DN19985_c0_g1	inf	uni	0	47.4904	23.7452	-8.01628	2.42055	-3.31177	0.00092709	0.0261253
TRINITY_DN6686_c0_g1	inf	uni	1356.62	689.767	1023.2	0.975727	0.29467	3.31125	0.000928808	0.0261536
TRINITY_DN4078_c0_g1	inf	uni	676.484	540.73	608.607	0.323633	0.0977729	3.31005	0.000932806	0.026206
TRINITY_DN9828_c0_g1	inf	uni	49.3819	101.752	75.5671	-1.04539	0.315805	-3.31023	0.000932185	0.026206
TRINITY_DN8687_c0_g1	inf	uni	9.11486	84.1075	46.6112	-3.19872	0.966369	-3.31004	0.000932815	0.026206
TRINITY_DN7093_c0_g1	inf	uni	5857.2	3392.35	4624.77	0.788134	0.238148	3.30943	0.000934863	0.0262435
TRINITY_DN41922_c0_g1	inf	uni	0	49.3693	24.6847	-8.07274	2.44032	-3.30806	0.000939436	0.0263517
TRINITY_DN56791_c0_g1	inf	uni	202.023	49.2254	125.624	2.03444	0.615362	3.30608	0.000946095	0.0264651
TRINITY_DN42515_c0_g1	inf	uni	67.7032	28.5039	48.1035	1.25728	0.38032	3.30585	0.000946888	0.0264651
TRINITY_DN44_c0_g1	inf	uni	2024.75	863.983	1444.36	1.22846	0.371609	3.30579	0.00094709	0.0264651
TRINITY_DN13045_c1_g1	inf	uni	197.609	112.99	155.3	0.806356	0.243905	3.30602	0.000946309	0.0264651
TRINITY_DN2021_c8_g1	inf	uni	6262.07	4077.64	5169.85	0.618958	0.187222	3.30602	0.000946321	0.0264651
TRINITY_DN6874_c0_g1	inf	uni	335.869	110.112	222.99	1.61063	0.487352	3.30485	0.000950277	0.0265093
TRINITY_DN2046_c0_g3	inf	uni	120.457	42.302	81.3795	1.50916	0.456639	3.30492	0.000950034	0.0265093
TRINITY_DN2153_c0_g1	inf	uni	137.091	82.1416	109.616	0.735522	0.22257	3.30468	0.000950839	0.0265093
TRINITY_DN2887_c0_g3	inf	uni	191.938	55.2177	123.578	1.79532	0.543584	3.30275	0.000957422	0.0266725
TRINITY_DN6600_c0_g1	inf	uni	279.82	86.5403	183.18	1.69182	0.512488	3.30119	0.00096277	0.0268011
TRINITY_DN4454_c0_g1	inf	uni	2013.91	1178.66	1596.28	0.772999	0.23421	3.30046	0.00096527	0.02683
TRINITY_DN2522_c0_g1	inf	uni	2352.64	1600.08	1976.36	0.556409	0.168584	3.30049	0.000965174	0.02683
TRINITY_DN1416_c1_g1	inf	uni	255.007	150.993	203	0.755304	0.228863	3.30025	0.000966003	0.02683
TRINITY_DN28119_c0_g2	inf	uni	0	20.7301	10.3651	-6.82038	2.06708	-3.29952	0.000968497	0.0268789
TRINITY_DN2718_c2_g1	inf	uni	750.241	218.373	484.307	1.78156	0.540128	3.2984	0.000972359	0.0269453
TRINITY_DN6159_c0_g2	inf	uni	126.753	52.6719	89.7126	1.25738	0.381188	3.29859	0.000971731	0.0269453
TRINITY_DN6511_c1_g1	inf	uni	7687.51	3203.23	5445.37	1.26303	0.382971	3.29797	0.000973861	0.0269462
TRINITY_DN2339_c0_g1	inf	uni	212.857	274.819	243.838	-0.365785	0.110908	-3.2981	0.000973404	0.0269462
TRINITY_DN10340_c2_g2	inf	uni	119.206	55.6116	87.4089	1.10399	0.334861	3.29685	0.000977745	0.0270332
TRINITY_DN4563_c0_g1	inf	uni	44.3572	22.6995	33.5284	0.953472	0.289304	3.29575	0.000981594	0.0271192
TRINITY_DN4597_c0_g1	inf	uni	19.3568	58.7292	39.043	-1.61232	0.48927	-3.29537	0.00098293	0.0271357
TRINITY_DN1829_c0_g2	inf	uni	97.2667	21.8877	59.5772	2.14637	0.651927	3.29235	0.00099354	0.0273462
TRINITY_DN11022_c0_g1	inf	uni	498.691	211.799	355.245	1.23577	0.375329	3.29249	0.000993036	0.0273462
TRINITY_DN4013_c0_g1	inf	uni	490.783	875.16	682.972	-0.835321	0.25367	-3.29295	0.000991438	0.0273462
TRINITY_DN18840_c0_g1	inf	uni	0	44.7198	22.3599	-7.9301	2.40843	-3.29265	0.000992478	0.0273462
TRINITY_DN10454_c1_g1	inf	uni	15.1517	32.5895	23.8706	-1.11985	0.340164	-3.29208	0.000994494	0.0273519
TRINITY_DN1806_c0_g1	inf	uni	307.839	162.176	235.008	0.922756	0.280391	3.29096	0.00099847	0.0274202
TRINITY_DN9794_c0_g1	inf	uni	96.4181	158.782	127.6	-0.719886	0.218735	-3.29113	0.000997851	0.0274202
TRINITY_DN834_c0_g1	inf	uni	11461.7	5520.81	8491.27	1.05391	0.320329	3.29009	0.00100156	0.0274844
TRINITY_DN14494_c0_g1	inf	uni	89.4572	12.5723	51.0147	2.82873	0.86005	3.28903	0.00100534	0.0275675
TRINITY_DN446_c0_g2	inf	uni	333.089	410.545	371.817	-0.303731	0.0923669	-3.28831	0.00100792	0.0276022
TRINITY_DN8086_c0_g2	inf	uni	0	47.8142	23.9071	-8.02585	2.44076	-3.28825	0.00100811	0.0276022
TRINITY_DN3577_c0_g1	inf	uni	1212.64	742.655	977.645	0.707566	0.215259	3.28704	0.00101247	0.0276802
TRINITY_DN854_c3_g1	inf	uni	339.401	246.138	292.77	0.467896	0.142341	3.28714	0.00101211	0.0276802
TRINITY_DN860_c0_g1	inf	uni	3128.87	1924.54	2526.7	0.70143	0.213419	3.28663	0.00101393	0.0276996
TRINITY_DN2950_c0_g1	inf	uni	5572.71	3203.76	4388.23	0.798777	0.243129	3.28541	0.00101836	0.0277929
TRINITY_DN21100_c0_g1	inf	uni	0	48.757	24.3785	-8.05448	2.4517	-3.28526	0.00101887	0.0277929
TRINITY_DN1966_c0_g3	inf	uni	492.689	727.643	610.166	-0.564806	0.171939	-3.28492	0.00102009	0.0278058
TRINITY_DN229_c0_g1	inf	uni	808.381	462.563	635.472	0.806241	0.245468	3.28451	0.0010216	0.027826
TRINITY_DN59005_c0_g1	inf	uni	0	51.5577	25.7788	-8.13548	2.47711	-3.28426	0.00102252	0.0278303
TRINITY_DN4409_c0_g1	inf	uni	18.2564	50.2354	34.2459	-1.4698	0.447572	-3.28394	0.00102367	0.0278411
TRINITY_DN8164_c0_g2	inf	uni	10.907	32.8898	21.8984	-1.59047	0.484439	-3.28312	0.00102666	0.0279017
TRINITY_DN44642_c0_g1	inf	uni	2238.87	1195.44	1717.16	0.904872	0.275635	3.28286	0.00102758	0.0279062
TRINITY_DN2357_c0_g1	inf	uni	169.918	113.005	141.461	0.589124	0.17948	3.28239	0.0010293	0.0279114
TRINITY_DN19563_c0_g1	inf	uni	0	45.1812	22.5906	-7.94468	2.42038	-3.28241	0.00102924	0.0279114
TRINITY_DN27324_c0_g4	inf	uni	192.816	46.6372	119.727	2.04844	0.624472	3.28027	0.00103707	0.0280665
TRINITY_DN1074_c0_g1	inf	uni	3837.77	2229.34	3033.55	0.783832	0.238964	3.28013	0.0010376	0.0280665
TRINITY_DN654_c0_g1	inf	uni	1521.05	1067.62	1294.34	0.511085	0.155813	3.28012	0.00103764	0.0280665
TRINITY_DN2207_c0_g1	inf	uni	335.938	270.974	303.456	0.305103	0.0930193	3.28	0.00103808	0.0280665
TRINITY_DN2817_c0_g1	inf	uni	10694.2	5180.83	7937.53	1.04561	0.318824	3.2796	0.00103956	0.0280857
TRINITY_DN4448_c0_g1	inf	uni	342.892	184.466	263.679	0.894797	0.272959	3.27814	0.00104495	0.0282105
TRINITY_DN5775_c1_g2	inf	uni	41.9088	114.624	78.2664	-1.45611	0.444218	-3.27793	0.00104572	0.0282107
TRINITY_DN1096_c1_g1	inf	uni	840.161	561.158	700.66	0.582914	0.177852	3.27753	0.00104721	0.0282299
TRINITY_DN15112_c0_g1	inf	uni	1352.35	468.636	910.495	1.52832	0.466472	3.27634	0.00105161	0.0283277
TRINITY_DN55938_c0_g1	inf	uni	39.2997	14.8191	27.0594	1.40561	0.429139	3.27543	0.001055	0.0283984
TRINITY_DN2021_c0_g1	inf	uni	4772.58	2473.03	3622.8	0.948619	0.289674	3.27479	0.00105742	0.0284411
TRINITY_DN20878_c0_g1	inf	uni	0	46.5017	23.2509	-7.98568	2.43868	-3.27459	0.00105814	0.0284411
TRINITY_DN15768_c0_g1	inf	uni	0	44.6444	22.3222	-7.92777	2.42148	-3.27394	0.00106059	0.028486
TRINITY_DN3677_c2_g2	inf	uni	101.547	57.0286	79.2879	0.837824	0.256137	3.27101	0.00107166	0.0287622
TRINITY_DN524_c0_g4	inf	uni	55.1982	17.1974	36.1978	1.68412	0.514955	3.27041	0.00107391	0.0288014
TRINITY_DN5884_c0_g1	inf	uni	593.95	87.5323	340.741	2.76112	0.845079	3.26729	0.00108584	0.0291002
TRINITY_DN60013_c0_g1	inf	uni	10.6105	48.9977	29.8041	-2.2003	0.673596	-3.26649	0.00108889	0.0291607
TRINITY_DN1926_c0_g1	inf	uni	829.611	401.109	615.36	1.04747	0.32072	3.26598	0.00109085	0.0291705
TRINITY_DN3939_c0_g1	inf	uni	69.688	122.241	95.9643	-0.814447	0.249362	-3.26613	0.00109028	0.0291705
TRINITY_DN1826_c0_g1	inf	uni	708.876	873.253	791.064	-0.298657	0.0914651	-3.26526	0.00109365	0.029224
TRINITY_DN643_c4_g1	inf	uni	298.485	458.07	378.277	-0.61811	0.189329	-3.26475	0.00109563	0.0292251
TRINITY_DN3523_c0_g1	inf	uni	241.585	465.832	353.709	-0.949187	0.290726	-3.26489	0.00109508	0.0292251
TRINITY_DN7446_c0_g2	inf	uni	6.07663	23.5206	14.7986	-1.98036	0.606611	-3.26463	0.00109608	0.0292251
TRINITY_DN13462_c0_g1	inf	uni	552.686	151.658	352.172	1.86474	0.571245	3.26435	0.00109717	0.0292328
TRINITY_DN12417_c0_g3	inf	uni	120.807	10.0844	65.4459	3.58693	1.09907	3.26362	0.0011	0.0292871
TRINITY_DN979_c5_g1	inf	uni	0	46.1266	23.0633	-7.97507	2.44511	-3.26164	0.00110768	0.0294701
TRINITY_DN13593_c0_g1	inf	uni	6.71628	36.103	21.4096	-2.41977	0.742399	-3.25939	0.00111652	0.0296838
TRINITY_DN2621_c0_g1	inf	uni	481.012	349.934	415.473	0.461378	0.141574	3.25892	0.00111839	0.0296968
TRINITY_DN18253_c0_g2	inf	uni	10.0125	32.6897	21.3511	-1.71847	0.527323	-3.25885	0.00111863	0.0296968
TRINITY_DN6301_c2_g1	inf	uni	189.634	85.4876	137.561	1.14584	0.351799	3.25707	0.00112567	0.0298621
TRINITY_DN902_c0_g1	inf	uni	151.952	263.421	207.686	-0.794099	0.243853	-3.25646	0.00112809	0.0299047
TRINITY_DN8575_c0_g1	inf	uni	271.18	47.5506	159.365	2.50975	0.770763	3.25619	0.0011292	0.0299123
TRINITY_DN36503_c0_g1	inf	uni	1787.94	524.993	1156.47	1.7675	0.542919	3.25556	0.00113171	0.0299571
TRINITY_DN38_c3_g1	inf	uni	70.0091	31.8649	50.937	1.14134	0.350701	3.25445	0.00113613	0.0300525
TRINITY_DN231_c0_g2	inf	uni	4262.01	1356.05	2809.03	1.65196	0.507814	3.25309	0.00114159	0.0301736
TRINITY_DN7343_c0_g2	inf	uni	0	49.249	24.6245	-8.06833	2.48035	-3.2529	0.00114235	0.0301736
TRINITY_DN3615_c0_g1	inf	uni	35.1569	5.62559	20.3913	2.63799	0.811393	3.25119	0.00114923	0.0303006
TRINITY_DN1649_c0_g1	inf	uni	550.178	383.021	466.599	0.523432	0.161002	3.25109	0.00114964	0.0303006
TRINITY_DN2459_c2_g1	inf	uni	22818.4	16526.7	19672.5	0.465393	0.143144	3.25122	0.0011491	0.0303006
TRINITY_DN12541_c0_g1	inf	uni	95.0886	46.2383	70.6635	1.04392	0.321316	3.24887	0.00115863	0.0304937
TRINITY_DN44514_c0_g1	inf	uni	5.79088	80.2059	42.9984	-3.79643	1.16847	-3.24906	0.00115786	0.0304937
TRINITY_DN1771_c0_g2	inf	uni	105.158	56.3672	80.7628	0.903739	0.27825	3.24794	0.00116244	0.030572
TRINITY_DN12067_c0_g1	inf	uni	139.736	306.08	222.908	-1.13417	0.34925	-3.24744	0.0011645	0.0306043
TRINITY_DN25704_c0_g1	inf	uni	838.194	577.331	707.763	0.537928	0.165681	3.24677	0.00116724	0.0306323
TRINITY_DN2258_c2_g1	inf	uni	61.585	128.297	94.9412	-1.06377	0.327632	-3.24685	0.00116689	0.0306323
TRINITY_DN24517_c0_g1	inf	uni	38.4035	13.8744	26.139	1.4884	0.458491	3.24629	0.00116919	0.0306614
TRINITY_DN2218_c0_g1	inf	uni	60106	34492.2	47299.1	0.801255	0.246928	3.24489	0.00117494	0.0307684
TRINITY_DN32174_c0_g1	inf	uni	39.0633	110.87	74.9664	-1.50894	0.465016	-3.24491	0.00117487	0.0307684
TRINITY_DN1172_c0_g1	inf	uni	11224.2	6766.94	8995.55	0.730009	0.225069	3.24349	0.00118076	0.0308987
TRINITY_DN28230_c0_g1	inf	uni	107.351	35.5852	71.4681	1.59073	0.490502	3.24306	0.00118254	0.0309233
TRINITY_DN1454_c0_g1	inf	uni	9773.63	4948.01	7360.82	0.982135	0.303154	3.23973	0.00119643	0.0312642
TRINITY_DN1940_c0_g1	inf	uni	4738.28	2305.94	3522.11	1.0391	0.320924	3.23783	0.00120443	0.0314508
TRINITY_DN15336_c0_g2	inf	uni	135.082	78.11	106.596	0.792861	0.244969	3.23657	0.00120975	0.0315671
TRINITY_DN12249_c0_g1	inf	uni	138.799	34.1935	86.4963	2.01631	0.623119	3.23584	0.00121285	0.0316255
TRINITY_DN18369_c0_g1	inf	uni	82.2107	17.2634	49.7371	2.24296	0.693331	3.23506	0.00121619	0.03169
TRINITY_DN1772_c0_g1	inf	uni	647.198	481.856	564.527	0.425448	0.131548	3.23417	0.00121996	0.0317658
TRINITY_DN3757_c0_g1	inf	uni	3144.84	1211.85	2178.34	1.37568	0.425467	3.23335	0.0012235	0.0318352
TRINITY_DN108_c0_g1	inf	uni	421.635	199.702	310.668	1.07981	0.334093	3.23205	0.00122905	0.0319569
TRINITY_DN51659_c0_g1	inf	uni	46.383	17.7376	32.0603	1.39881	0.432843	3.23169	0.00123059	0.0319745
TRINITY_DN2104_c0_g1	inf	uni	720.651	519.181	619.916	0.473866	0.146694	3.23031	0.00123658	0.0320964
TRINITY_DN3560_c2_g1	inf	uni	81.5935	155.77	118.682	-0.937203	0.290138	-3.2302	0.00123704	0.0320964
TRINITY_DN5699_c0_g1	inf	uni	80.6767	175.356	128.016	-1.12226	0.347496	-3.22955	0.00123983	0.0321462
TRINITY_DN1681_c0_g1	inf	uni	207.377	251.353	229.365	-0.279669	0.0866252	-3.2285	0.00124443	0.0322427
TRINITY_DN919_c0_g1	inf	uni	515.575	751.594	633.584	-0.545326	0.168941	-3.22791	0.00124699	0.0322861
TRINITY_DN264_c4_g1	inf	uni	762.377	531.705	647.041	0.520253	0.161193	3.22751	0.00124872	0.032308
TRINITY_DN9950_c0_g1	inf	uni	45.9695	14.1754	30.0725	1.71261	0.530688	3.22715	0.00125028	0.0323215
TRINITY_DN3470_c0_g2	inf	uni	1318.31	657.128	987.717	1.00477	0.311375	3.22688	0.00125149	0.0323215
TRINITY_DN2891_c0_g2	inf	uni	15.4142	38.7067	27.0605	-1.34243	0.416026	-3.22679	0.00125188	0.0323215
TRINITY_DN2214_c0_g2	inf	uni	292.747	15.1085	153.928	4.27211	1.32453	3.22538	0.00125806	0.0324582
TRINITY_DN58708_c0_g1	inf	uni	0	44.0136	22.0068	-7.9062	2.45278	-3.22336	0.00126697	0.0326651
TRINITY_DN7564_c0_g3	inf	uni	56.3349	19.3457	37.8403	1.55045	0.481109	3.22265	0.00127009	0.0326765
TRINITY_DN6680_c0_g1	inf	uni	3001.68	1829.23	2415.45	0.71462	0.221733	3.22289	0.00126904	0.0326765
TRINITY_DN2076_c0_g1	inf	uni	372.345	268.615	320.48	0.47119	0.146207	3.22275	0.00126966	0.0326765
TRINITY_DN28452_c0_g2	inf	uni	0	42.4257	21.2129	-7.85397	2.43809	-3.22136	0.00127582	0.0328009
TRINITY_DN15134_c0_g3	inf	uni	34.7921	78.4752	56.6337	-1.17791	0.365716	-3.22084	0.00127817	0.0328383
TRINITY_DN7220_c0_g1	inf	uni	57.5828	12.2923	34.9376	2.23041	0.692724	3.21977	0.00128295	0.032938
TRINITY_DN9373_c0_g1	inf	uni	66.0962	32.6708	49.3835	1.016	0.315606	3.21922	0.00128541	0.0329551
TRINITY_DN1894_c0_g1	inf	uni	2945.56	1717.65	2331.61	0.778298	0.241764	3.21925	0.00128528	0.0329551
TRINITY_DN39683_c0_g1	inf	uni	0	43.9959	21.998	-7.90588	2.45701	-3.21768	0.00129232	0.033109
TRINITY_DN26956_c0_g1	inf	uni	0	43.1861	21.5931	-7.87909	2.45019	-3.21571	0.00130124	0.0333144
TRINITY_DN3282_c0_g2	inf	uni	389.627	14.0959	201.861	4.79072	1.49058	3.214	0.001309	0.0334896
TRINITY_DN43851_c0_g1	inf	uni	0	44.3003	22.1501	-7.91603	2.46384	-3.21288	0.0013141	0.0335966
TRINITY_DN800_c0_g1	inf	uni	3633.09	4752.8	4192.95	-0.387344	0.120568	-3.21266	0.00131512	0.0335993
TRINITY_DN1689_c0_g1	inf	uni	403.308	488.632	445.97	-0.271695	0.0846454	-3.2098	0.00132826	0.0339113
TRINITY_DN9254_c4_g1	inf	uni	18.4892	41.0936	29.7914	-1.15777	0.360727	-3.20954	0.00132948	0.0339188
TRINITY_DN4082_c0_g2	inf	uni	2424.09	1643.61	2033.85	0.560507	0.174656	3.2092	0.00133103	0.0339347
TRINITY_DN260_c1_g1	inf	uni	688.344	407.414	547.879	0.755536	0.235461	3.20875	0.00133315	0.0339651
TRINITY_DN1077_c0_g1	inf	uni	371.293	177.815	274.554	1.06271	0.331231	3.20837	0.00133488	0.0339857
TRINITY_DN6700_c0_g5	inf	uni	30.5356	10.834	20.6848	1.49218	0.46516	3.20788	0.00133719	0.0340209
TRINITY_DN43664_c0_g1	inf	uni	243.027	6.76588	124.896	5.17224	1.61275	3.20709	0.00134087	0.0340909
TRINITY_DN49031_c0_g1	inf	uni	0	44.3348	22.1674	-7.91754	2.4694	-3.20626	0.00134473	0.0341654
TRINITY_DN1684_c0_g4	inf	uni	26.183	63.4284	44.8057	-1.27873	0.398853	-3.20603	0.00134581	0.0341692
TRINITY_DN3439_c0_g1	inf	uni	1458.18	652.191	1055.18	1.16105	0.362197	3.20557	0.00134797	0.0342003
TRINITY_DN4912_c0_g1	inf	uni	1154.16	615.106	884.634	0.90845	0.283479	3.20464	0.0013523	0.0342212
TRINITY_DN2055_c0_g1	inf	uni	1692.6	1033.04	1362.82	0.711693	0.222079	3.20468	0.00135211	0.0342212
TRINITY_DN2653_c0_g2	inf	uni	324.003	203.349	263.676	0.669133	0.208804	3.20459	0.00135253	0.0342212
TRINITY_DN4552_c0_g1	inf	uni	27.7481	59.3824	43.5653	-1.09211	0.340783	-3.20472	0.00135196	0.0342212
TRINITY_DN26298_c1_g1	inf	uni	24.3427	87.5447	55.9437	-1.85056	0.577632	-3.20369	0.00135678	0.034305
TRINITY_DN35746_c0_g1	inf	uni	0	42.942	21.471	-7.87105	2.45844	-3.20164	0.00136648	0.0345264
TRINITY_DN1575_c0_g1	inf	uni	469.467	225.288	347.377	1.05699	0.330168	3.20136	0.00136779	0.0345359
TRINITY_DN6084_c0_g5	inf	uni	200.357	41.3962	120.876	2.2774	0.711773	3.19962	0.0013761	0.0346978
TRINITY_DN6771_c0_g1	inf	uni	13.0565	28.3648	20.7106	-1.11546	0.34861	-3.19974	0.0013755	0.0346978
TRINITY_DN31436_c0_g1	inf	uni	20694.8	9329.53	15012.2	1.14941	0.359266	3.19932	0.00137754	0.0347103
TRINITY_DN47003_c0_g1	inf	uni	411.199	129.214	270.206	1.66868	0.521696	3.19858	0.00138107	0.0347753
TRINITY_DN4224_c0_g1	inf	uni	343.657	151.51	247.584	1.18183	0.36959	3.19769	0.00138535	0.0348591
TRINITY_DN7348_c0_g2	inf	uni	60.4707	132.705	96.588	-1.13094	0.353865	-3.19598	0.00139359	0.0350424
TRINITY_DN28624_c0_g1	inf	uni	108.584	46.1772	77.3808	1.23453	0.386326	3.19557	0.00139557	0.0350681
TRINITY_DN51888_c0_g1	inf	uni	994.289	596.694	795.492	0.737502	0.230829	3.19501	0.00139826	0.0351116
TRINITY_DN5868_c0_g1	inf	uni	1319.58	466.732	893.154	1.49908	0.469496	3.19296	0.00140821	0.0353103
TRINITY_DN32173_c0_g1	inf	uni	14707.4	7330.69	11019.1	1.00456	0.31463	3.19283	0.00140885	0.0353103
TRINITY_DN3882_c0_g1	inf	uni	3913.07	1960.18	2936.63	0.997443	0.312405	3.19279	0.00140906	0.0353103
TRINITY_DN50945_c0_g1	inf	uni	1475.81	1895.51	1685.66	-0.360097	0.112807	-3.19214	0.00141222	0.0353653
TRINITY_DN2607_c0_g4	inf	uni	29.0098	62.838	45.9239	-1.1202	0.350977	-3.19166	0.0014146	0.0354006
TRINITY_DN2225_c0_g2	inf	uni	93.4264	56.8461	75.1363	0.716279	0.224485	3.19076	0.001419	0.0354866
TRINITY_DN11320_c0_g1	inf	uni	59.9747	22.0174	40.996	1.44022	0.45142	3.19043	0.00142063	0.0355033
TRINITY_DN49390_c0_g1	inf	uni	408.959	166.824	287.892	1.29465	0.405878	3.18974	0.00142399	0.035563
TRINITY_DN13797_c0_g1	inf	uni	10.6825	42.9555	26.819	-2.00011	0.627368	-3.18809	0.00143215	0.0357423
TRINITY_DN6293_c0_g1	inf	uni	12.2191	40.0065	26.1128	-1.71745	0.53904	-3.18613	0.00144189	0.0359609
TRINITY_DN8767_c0_g2	inf	uni	85.7404	162.215	123.978	-0.921996	0.289537	-3.18438	0.00145064	0.0361546
TRINITY_DN17330_c0_g1	inf	uni	0	42.8039	21.402	-7.86663	2.47073	-3.18393	0.00145288	0.0361857
TRINITY_DN74_c7_g1	inf	uni	201.121	376.72	288.92	-0.90309	0.283701	-3.18324	0.00145636	0.0362479
TRINITY_DN1771_c0_g1	inf	uni	1382.71	1972.96	1677.84	-0.512994	0.161196	-3.18243	0.00146045	0.0363251
TRINITY_DN4487_c0_g1	inf	uni	1327.6	660.871	994.236	1.00673	0.316427	3.18156	0.00146485	0.0364097
TRINITY_DN137_c2_g1	inf	uni	1282.27	985.357	1133.81	0.379166	0.119194	3.1811	0.00146719	0.0364314
TRINITY_DN32245_c0_g1	inf	uni	0	42.9442	21.4721	-7.87174	2.47462	-3.18099	0.00146771	0.0364314
TRINITY_DN97_c6_g1	inf	uni	29.6631	87.9744	58.8187	-1.56382	0.491802	-3.17979	0.00147384	0.0365587
TRINITY_DN4700_c0_g1	inf	uni	831.577	984.283	907.93	-0.242032	0.0761287	-3.17925	0.00147656	0.0365619
TRINITY_DN6895_c0_g1	inf	uni	2.54869	22.8044	12.6766	-3.18316	1.00124	-3.17922	0.00147672	0.0365619
TRINITY_DN6727_c2_g1	inf	uni	0	42.8055	21.4027	-7.86695	2.47453	-3.17917	0.00147696	0.0365619
TRINITY_DN7036_c0_g1	inf	uni	9.13246	52.2884	30.7104	-2.52418	0.794272	-3.17798	0.00148306	0.0366881
TRINITY_DN2113_c0_g1	inf	uni	99.5639	192.929	146.247	-0.954068	0.300277	-3.1773	0.00148656	0.0367499
TRINITY_DN17047_c0_g1	inf	uni	176.558	44.3853	110.471	1.9938	0.627654	3.17658	0.00149021	0.0368155
TRINITY_DN57639_c0_g1	inf	uni	10.4627	28.7106	19.5867	-1.45646	0.458594	-3.17593	0.00149357	0.0368737
TRINITY_DN9119_c0_g1	inf	uni	79.2622	150.204	114.733	-0.924579	0.291158	-3.17553	0.00149564	0.0368998
TRINITY_DN1081_c0_g1	inf	uni	760.931	416.034	588.482	0.872594	0.274906	3.17415	0.00150274	0.0370502
TRINITY_DN13285_c0_g2	inf	uni	171.488	35.754	103.621	2.2577	0.711417	3.17353	0.00150599	0.0370888
TRINITY_DN3703_c0_g1	inf	uni	1418.49	671.48	1044.99	1.07928	0.340147	3.17299	0.00150877	0.0370888
TRINITY_DN30347_c0_g1	inf	uni	24.8405	59.0937	41.9671	-1.25206	0.394613	-3.17288	0.00150937	0.0370888
TRINITY_DN3917_c0_g1	inf	uni	10.789	45.0799	27.9344	-2.06387	0.650406	-3.17321	0.00150765	0.0370888
TRINITY_DN39346_c0_g1	inf	uni	0	41.9187	20.9594	-7.83622	2.46939	-3.17335	0.00150691	0.0370888
TRINITY_DN5842_c0_g1	inf	uni	236.575	100.278	168.426	1.23925	0.390761	3.17138	0.00151715	0.0372425
TRINITY_DN3652_c0_g1	inf	uni	18.8352	53.0379	35.9365	-1.50813	0.475558	-3.17129	0.00151765	0.0372425
TRINITY_DN42757_c0_g1	inf	uni	78.752	134.122	106.437	-0.769296	0.242656	-3.17031	0.00152276	0.0373427
TRINITY_DN13775_c0_g2	inf	uni	41.8726	0	20.9363	7.88289	2.48786	3.16855	0.00153202	0.0375197
TRINITY_DN85_c1_g1	inf	uni	180.468	89.3868	134.927	1.01173	0.319294	3.16864	0.00153153	0.0375197
TRINITY_DN51508_c0_g1	inf	uni	99.4376	34.6894	67.0635	1.52214	0.480472	3.16801	0.00153488	0.0375472
TRINITY_DN87_c1_g1	inf	uni	2982.08	1585.71	2283.89	0.911357	0.287695	3.16778	0.00153606	0.0375472
TRINITY_DN1572_c1_g1	inf	uni	0	45.931	22.9655	-7.96732	2.51513	-3.16775	0.00153622	0.0375472
TRINITY_DN7214_c0_g2	inf	uni	25.9492	51.8676	38.9084	-1.01341	0.320009	-3.16681	0.00154124	0.0376448
TRINITY_DN5639_c0_g1	inf	uni	235.327	78.6561	156.992	1.58056	0.499739	3.16278	0.00156273	0.0381443
TRINITY_DN4030_c0_g1	inf	uni	25.8578	86.6925	56.2752	-1.7472	0.552485	-3.16243	0.00156456	0.0381636
TRINITY_DN6175_c0_g1	inf	uni	117.229	53.0542	85.1417	1.14518	0.362184	3.16189	0.00156749	0.0382097
TRINITY_DN36291_c0_g1	inf	uni	197.321	85.364	141.343	1.20867	0.382303	3.16154	0.00156937	0.0382302
TRINITY_DN42629_c0_g1	inf	uni	226.989	86.1548	156.572	1.39711	0.44205	3.16053	0.00157483	0.0382559
TRINITY_DN1398_c5_g1	inf	uni	196.65	89.4819	143.066	1.13326	0.35859	3.16032	0.00157594	0.0382559
TRINITY_DN188_c0_g2	inf	uni	47.6081	22.8796	35.2439	1.0536	0.333399	3.16018	0.00157669	0.0382559
TRINITY_DN36883_c0_g1	inf	uni	58.3823	36.5612	47.4717	0.671335	0.212431	3.16025	0.00157633	0.0382559
TRINITY_DN6431_c0_g1	inf	uni	3.60138	38.1414	20.8714	-3.41806	1.08129	-3.1611	0.00157173	0.0382559
TRINITY_DN48938_c0_g1	inf	uni	0	42.0301	21.015	-7.8405	2.48076	-3.16053	0.00157485	0.0382559
TRINITY_DN3371_c0_g1	inf	uni	1047.66	516.433	782.044	1.02066	0.32302	3.15974	0.00157908	0.0382884
TRINITY_DN845_c1_g2	inf	uni	81.4937	208.244	144.869	-1.35586	0.429553	-3.15646	0.00159699	0.0386972
TRINITY_DN2762_c1_g1	inf	uni	533.677	251.942	392.809	1.08506	0.343841	3.1557	0.00160114	0.0387722
TRINITY_DN24856_c0_g2	inf	uni	0	40.4571	20.2286	-7.7854	2.46743	-3.15527	0.00160351	0.0388038
TRINITY_DN41916_c0_g1	inf	uni	13309.6	6452.74	9881.15	1.0445	0.331165	3.15403	0.00161032	0.0389429
TRINITY_DN1434_c1_g2	inf	uni	681.319	988.295	834.807	-0.536906	0.170253	-3.15357	0.00161284	0.038956
TRINITY_DN13975_c0_g1	inf	uni	0	42.0562	21.0281	-7.84097	2.4864	-3.15355	0.00161298	0.038956
TRINITY_DN4887_c0_g4	inf	uni	207.029	161.75	184.389	0.358782	0.113791	3.15299	0.00161608	0.0390051
TRINITY_DN7269_c0_g1	inf	uni	74.6121	33.0282	53.8201	1.18073	0.374544	3.15245	0.00161909	0.0390263
TRINITY_DN4152_c0_g1	inf	uni	43791.7	21860.1	32825.9	1.00237	0.317947	3.15264	0.00161803	0.0390263
TRINITY_DN5627_c2_g1	inf	uni	7.0251	24.7456	15.8854	-1.81628	0.57635	-3.15134	0.00162521	0.0391481
TRINITY_DN8393_c0_g1	inf	uni	59.4642	103.123	81.2935	-0.803007	0.254851	-3.15089	0.00162776	0.0391838
TRINITY_DN11543_c0_g2	inf	uni	26.9547	66.385	46.6699	-1.30643	0.41484	-3.14924	0.00163696	0.0393794
TRINITY_DN1100_c0_g1	inf	uni	353.322	199.647	276.485	0.822967	0.261378	3.14857	0.00164074	0.0394444
TRINITY_DN16_c0_g1	inf	uni	1384.64	1677.25	1530.95	-0.276044	0.0876996	-3.14761	0.00164612	0.0395478
TRINITY_DN54135_c0_g1	inf	uni	0	42.6024	21.3012	-7.85938	2.49758	-3.1468	0.00165065	0.0396307
TRINITY_DN4517_c0_g1	inf	uni	488.741	99.4931	294.117	2.29387	0.729248	3.14553	0.00165788	0.0397783
TRINITY_DN57398_c0_g1	inf	uni	667.465	12.3269	339.896	5.76147	1.83198	3.14493	0.00166124	0.0398069
TRINITY_DN4730_c3_g1	inf	uni	19.3119	53.7626	36.5372	-1.4901	0.473797	-3.14503	0.00166073	0.0398069
TRINITY_DN702_c0_g5	inf	uni	712.411	804.834	758.623	-0.178864	0.056894	-3.14381	0.00166761	0.0399334
TRINITY_DN19033_c0_g1	inf	uni	147.226	46.389	96.8073	1.66087	0.528427	3.14305	0.00167195	0.0400112
TRINITY_DN21394_c0_g5	inf	uni	67.6482	33.8251	50.7367	1.00002	0.318339	3.14136	0.00168165	0.0402077
TRINITY_DN1747_c0_g1	inf	uni	168.435	231.844	200.139	-0.458777	0.14605	-3.14124	0.00168236	0.0402077
TRINITY_DN1631_c0_g1	inf	uni	11691.8	5826.59	8759.18	1.00481	0.31996	3.14043	0.001687	0.0402924
TRINITY_DN31499_c0_g1	inf	uni	71.4318	29.0917	50.2617	1.30231	0.414727	3.14015	0.00168862	0.0403047
TRINITY_DN3812_c4_g1	inf	uni	93.9509	48.7967	71.3738	0.942935	0.30053	3.13758	0.00170351	0.0406072
TRINITY_DN137_c1_g2	inf	uni	1198.7	892.511	1045.61	0.424925	0.135431	3.13758	0.00170348	0.0406072
TRINITY_DN29904_c0_g1	inf	uni	0	41.097	20.5485	-7.80761	2.48906	-3.13676	0.00170823	0.0406934
TRINITY_DN31760_c0_g1	inf	uni	193.044	77.7398	135.392	1.31418	0.419069	3.13596	0.00171292	0.0407523
TRINITY_DN58731_c0_g1	inf	uni	0	38.8512	19.4256	-7.72736	2.464	-3.1361	0.0017121	0.0407523
TRINITY_DN15062_c0_g1	inf	uni	0	39.6684	19.8342	-7.75673	2.47431	-3.1349	0.0017191	0.0408727
TRINITY_DN1521_c1_g1	inf	uni	585.037	296.242	440.64	0.98083	0.312947	3.13417	0.0017234	0.0409217
TRINITY_DN15740_c0_g1	inf	uni	0	41.7304	20.8652	-7.83008	2.49815	-3.13436	0.00172232	0.0409217
TRINITY_DN6860_c0_g2	inf	uni	134.683	23.2536	78.9681	2.53798	0.809905	3.13368	0.00172629	0.0409639
TRINITY_DN4342_c0_g1	inf	uni	406.439	233.851	320.145	0.797776	0.254695	3.13228	0.00173453	0.0411328
TRINITY_DN1943_c0_g1	inf	uni	916.893	665.856	791.375	0.462589	0.147734	3.13123	0.00174077	0.041254
TRINITY_DN14675_c0_g1	inf	uni	1.55158	31.0228	16.2872	-4.35886	1.39241	-3.13044	0.00174545	0.0413383
TRINITY_DN8447_c0_g1	inf	uni	0	40.5986	20.2993	-7.79039	2.48943	-3.12939	0.00175171	0.0414598
TRINITY_DN7004_c0_g3	inf	uni	65.4761	119.758	92.6169	-0.876809	0.280441	-3.12653	0.0017688	0.0418373
TRINITY_DN14156_c0_g2	inf	uni	0	39.1303	19.5652	-7.73722	2.47502	-3.12612	0.0017713	0.0418693
TRINITY_DN39074_c0_g1	inf	uni	0	38.4383	19.2191	-7.71183	2.4677	-3.1251	0.00177743	0.0419872
TRINITY_DN4546_c0_g1	inf	uni	48.3897	84.6139	66.5018	-0.80343	0.257136	-3.12453	0.00178089	0.0419894
TRINITY_DN6546_c0_g1	inf	uni	105.759	204.954	155.356	-0.957012	0.306266	-3.12477	0.00177941	0.0419894
TRINITY_DN8689_c0_g2	inf	uni	5.05897	123.537	64.298	-4.60677	1.47439	-3.12452	0.00178096	0.0419894
TRINITY_DN5135_c0_g1	inf	uni	1118.1	791.702	954.902	0.498563	0.159594	3.12395	0.0017844	0.042002
TRINITY_DN4511_c0_g3	inf	uni	334.463	256.874	295.668	0.380803	0.121901	3.12386	0.00178493	0.042002
TRINITY_DN7955_c0_g1	inf	uni	16.2219	58.6692	37.4455	-1.85759	0.594636	-3.12392	0.00178461	0.042002
TRINITY_DN57045_c0_g1	inf	uni	36.5453	148.106	92.3259	-2.02428	0.648226	-3.1228	0.00179142	0.0421277
TRINITY_DN36239_c0_g1	inf	uni	13821.4	7732.17	10776.8	0.838001	0.268437	3.12178	0.00179763	0.0421925
TRINITY_DN6700_c0_g2	inf	uni	299.817	369.43	334.623	-0.298579	0.0956436	-3.12179	0.00179753	0.0421925
TRINITY_DN17132_c0_g1	inf	uni	0	41.389	20.6945	-7.81791	2.50407	-3.12209	0.00179573	0.0421925
TRINITY_DN1475_c0_g1	inf	uni	1073.07	622.964	848.019	0.78491	0.251495	3.12098	0.0018025	0.0422797
TRINITY_DN8738_c0_g1	inf	uni	173.758	102.764	138.261	0.752657	0.241182	3.1207	0.00180421	0.0422928
TRINITY_DN2931_c0_g1	inf	uni	141.09	75.3973	108.243	0.899634	0.288365	3.11978	0.00180987	0.0423984
TRINITY_DN17964_c0_g1	inf	uni	302.812	36.6346	169.723	3.04673	0.977062	3.11826	0.00181923	0.0425905
TRINITY_DN5382_c2_g1	inf	uni	46.6016	135.616	91.1087	-1.53916	0.493649	-3.11792	0.00182131	0.0426118
TRINITY_DN6968_c0_g1	inf	uni	468.082	246.876	357.479	0.923737	0.296353	3.11701	0.00182693	0.0426618
TRINITY_DN52533_c0_g1	inf	uni	0	40.908	20.454	-7.80129	2.50267	-3.11719	0.00182585	0.0426618
TRINITY_DN7282_c0_g1	inf	uni	0	40.908	20.454	-7.80129	2.50267	-3.11719	0.00182585	0.0426618
TRINITY_DN8575_c0_g3	inf	uni	483.35	50.0122	266.681	3.2723	1.0502	3.11588	0.00183398	0.0427787
TRINITY_DN8789_c0_g1	inf	uni	1458.36	947.35	1202.86	0.622827	0.199903	3.11564	0.00183544	0.0427787
TRINITY_DN956_c2_g2	inf	uni	710.298	976.325	843.312	-0.459464	0.147464	-3.11578	0.00183462	0.0427787
TRINITY_DN1568_c0_g1	inf	uni	2471.65	1479.76	1975.71	0.739936	0.237509	3.1154	0.00183696	0.0427869
TRINITY_DN5481_c0_g1	inf	uni	91.1762	145.921	118.548	-0.682522	0.219108	-3.115	0.00183942	0.0428171
TRINITY_DN10478_c0_g3	inf	uni	0	40.5168	20.2584	-7.78681	2.50027	-3.11438	0.0018433	0.0428801
TRINITY_DN2461_c1_g1	inf	uni	2814.74	3530.18	3172.46	-0.32632	0.104793	-3.11396	0.00184597	0.042915
TRINITY_DN46078_c0_g1	inf	uni	3406.4	4788.78	4097.59	-0.491131	0.157765	-3.11305	0.00185162	0.0430191
TRINITY_DN2636_c5_g1	inf	uni	256063	132518	194290	0.950309	0.305305	3.11266	0.00185412	0.0430498
TRINITY_DN4808_c0_g2	inf	uni	31.0097	13.9621	22.4859	1.12412	0.361297	3.11136	0.0018623	0.0432125
TRINITY_DN512_c0_g1	inf	uni	1776.08	1409.07	1592.57	0.334609	0.107562	3.11085	0.00186549	0.0432591
TRINITY_DN3623_c1_g1	inf	uni	510.414	1022.68	766.548	-1.00262	0.322323	-3.11059	0.00186711	0.0432693
TRINITY_DN31542_c0_g1	inf	uni	69.8243	26.2694	48.0468	1.41134	0.453784	3.11015	0.0018699	0.0433065
TRINITY_DN3099_c1_g2	inf	uni	212.817	376.497	294.657	-0.824325	0.265091	-3.10959	0.00187349	0.0433623
TRINITY_DN333_c0_g1	inf	uni	625.294	426.653	525.974	0.551286	0.177342	3.1086	0.00187977	0.0434802
TRINITY_DN32563_c0_g1	inf	uni	71.4514	27.5029	49.4772	1.37244	0.441569	3.10811	0.00188287	0.0435244
TRINITY_DN2_c1_g1	inf	uni	1013.45	552.208	782.831	0.875597	0.281762	3.10757	0.0018863	0.0435763
TRINITY_DN24152_c0_g1	inf	uni	0	37.9065	18.9533	-7.69158	2.47526	-3.10738	0.00188754	0.0435775
TRINITY_DN3090_c0_g2	inf	uni	68.8578	27.7049	48.2814	1.31455	0.423287	3.10556	0.00189916	0.0437319
TRINITY_DN3630_c0_g2	inf	uni	1130.56	621.929	876.246	0.862322	0.277699	3.10524	0.00190125	0.0437319
TRINITY_DN1633_c0_g3	inf	uni	6164.03	8055.26	7109.64	-0.386209	0.124362	-3.10551	0.00189949	0.0437319
TRINITY_DN16959_c0_g1	inf	uni	106.927	153.4	130.163	-0.518275	0.166862	-3.10601	0.0018963	0.0437319
TRINITY_DN4315_c0_g1	inf	uni	24.6301	78.2891	51.4596	-1.67578	0.539698	-3.10503	0.00190258	0.0437319
TRINITY_DN42293_c0_g1	inf	uni	6.74268	34.9488	20.8457	-2.38407	0.767774	-3.10517	0.00190168	0.0437319
TRINITY_DN9430_c0_g1	inf	uni	0	41.5626	20.7813	-7.82391	2.51952	-3.10532	0.00190075	0.0437319
TRINITY_DN2957_c0_g2	inf	uni	147.75	65.005	106.377	1.18078	0.380354	3.10442	0.00190651	0.0437949
TRINITY_DN23430_c0_g1	inf	uni	67.7541	20.4028	44.0784	1.73239	0.558156	3.10377	0.00191069	0.0438634
TRINITY_DN3235_c0_g1	inf	uni	1116.61	1570.01	1343.31	-0.492379	0.158656	-3.10344	0.00191288	0.0438861
TRINITY_DN44003_c0_g1	inf	uni	0	39.0853	19.5426	-7.73515	2.49262	-3.10322	0.0019143	0.0438911
TRINITY_DN3038_c1_g1	inf	uni	100.379	239.936	170.158	-1.25944	0.405938	-3.10253	0.00191875	0.0439382
TRINITY_DN3783_c0_g1	inf	uni	86.616	214.694	150.655	-1.31256	0.423036	-3.10271	0.00191755	0.0439382
TRINITY_DN7932_c0_g1	inf	uni	24.2741	65.6061	44.9401	-1.44347	0.465373	-3.10175	0.00192382	0.0440269
TRINITY_DN30280_c0_g1	inf	uni	126.348	37.4033	81.8755	1.76233	0.568255	3.10131	0.00192669	0.0440443
TRINITY_DN4725_c0_g1	inf	uni	563.961	730.098	647.03	-0.371622	0.119829	-3.10126	0.00192698	0.0440443
TRINITY_DN6545_c0_g1	inf	uni	1753.38	709.083	1231.23	1.30582	0.421112	3.10088	0.00192946	0.0440735
TRINITY_DN11917_c0_g1	inf	uni	405.727	165.617	285.672	1.29476	0.41764	3.1002	0.00193393	0.0441437
TRINITY_DN2400_c0_g1	inf	uni	457.432	342.879	400.156	0.415576	0.134055	3.10004	0.00193494	0.0441437
TRINITY_DN37011_c0_g1	inf	uni	0	39.6927	19.8463	-7.75777	2.50451	-3.09752	0.00195148	0.0444656
TRINITY_DN50397_c0_g1	inf	uni	0	39.6927	19.8463	-7.75777	2.50451	-3.09752	0.00195148	0.0444656
TRINITY_DN9601_c1_g2	inf	uni	17.1838	52.6895	34.9367	-1.62367	0.524291	-3.09688	0.00195567	0.0445333
TRINITY_DN2357_c0_g4	inf	uni	58.3613	19.3775	38.8694	1.59123	0.514441	3.09313	0.00198058	0.0450447
TRINITY_DN956_c0_g1	inf	uni	2119.08	1612.93	1866.01	0.393913	0.127348	3.09321	0.00198006	0.0450447
TRINITY_DN18185_c0_g1	inf	uni	94.7444	31.2728	63.0086	1.59545	0.515879	3.09268	0.0019836	0.0450832
TRINITY_DN5401_c0_g1	inf	uni	253.115	91.9981	172.557	1.46053	0.47228	3.09251	0.00198473	0.0450832
TRINITY_DN1377_c0_g1	inf	uni	5636.33	1873.37	3754.85	1.58911	0.513947	3.09198	0.00198825	0.0451352
TRINITY_DN304_c0_g1	inf	uni	3204.46	1736.27	2470.36	0.884159	0.286163	3.08971	0.00200352	0.0454536
TRINITY_DN39295_c0_g1	inf	uni	93.4586	37.9277	65.6931	1.30237	0.421774	3.08783	0.00201624	0.0456936
TRINITY_DN1638_c0_g1	inf	uni	292.974	377.712	335.343	-0.363474	0.117714	-3.08778	0.00201659	0.0456936
TRINITY_DN20614_c0_g1	inf	uni	0	37.5455	18.7727	-7.67769	2.48681	-3.08737	0.00201936	0.0457281
TRINITY_DN56433_c0_g1	inf	uni	101.927	24.0602	62.9936	2.07738	0.673012	3.08669	0.002024	0.0458049
TRINITY_DN31302_c0_g1	inf	uni	944.784	1151.28	1048.03	-0.283973	0.0920064	-3.08645	0.00202561	0.0458131
TRINITY_DN1124_c0_g1	inf	uni	209.912	278.002	243.957	-0.402029	0.130297	-3.08549	0.00203218	0.0459334
TRINITY_DN4929_c0_g1	inf	uni	283.056	112.073	197.565	1.33769	0.433683	3.08448	0.00203906	0.0460604
TRINITY_DN11090_c0_g1	inf	uni	49.9922	129.295	89.6436	-1.36988	0.444184	-3.08402	0.00204221	0.0461031
TRINITY_DN1524_c0_g1	inf	uni	210.707	264.561	237.634	-0.327256	0.106122	-3.08377	0.00204394	0.0461138
TRINITY_DN12658_c0_g1	inf	uni	92.1481	28.9134	60.5308	1.66959	0.541624	3.08257	0.00205224	0.0461935
TRINITY_DN51000_c0_g1	inf	uni	220.084	91.8173	155.951	1.25995	0.408741	3.08253	0.00205251	0.0461935
TRINITY_DN2154_c0_g1	inf	uni	154.473	112.954	133.714	0.460797	0.149479	3.08269	0.00205139	0.0461935
TRINITY_DN2326_c0_g1	inf	uni	1145.04	867.465	1006.25	0.400238	0.129839	3.08257	0.00205222	0.0461935
TRINITY_DN1266_c0_g2	inf	uni	47.9686	22.8442	35.4064	1.06432	0.345344	3.0819	0.00205681	0.0462179
TRINITY_DN2903_c0_g2	inf	uni	19.981	47.2117	33.5964	-1.24244	0.40315	-3.08182	0.00205738	0.0462179
TRINITY_DN30202_c0_g1	inf	uni	0	37.8727	18.9364	-7.69018	2.49507	-3.08215	0.00205508	0.0462179
TRINITY_DN926_c0_g1	inf	uni	2409.44	1753.09	2081.27	0.459147	0.149072	3.08004	0.00206972	0.0464133
TRINITY_DN5684_c0_g1	inf	uni	365.641	436.661	401.151	-0.255679	0.0830116	-3.08004	0.00206976	0.0464133
TRINITY_DN35373_c0_g1	inf	uni	3.23791	34.0658	18.6519	-3.41807	1.10975	-3.08002	0.00206987	0.0464133
TRINITY_DN2911_c0_g1	inf	uni	964.886	374.516	669.701	1.36553	0.443402	3.07965	0.00207242	0.0464419
TRINITY_DN15536_c0_g1	inf	uni	137.974	46.4207	92.1974	1.56529	0.508303	3.07944	0.00207391	0.046447
TRINITY_DN2465_c0_g4	inf	uni	119.498	80.5018	99.9999	0.572181	0.185892	3.07803	0.00208377	0.0466265
TRINITY_DN42987_c0_g1	inf	uni	0	41.0586	20.5293	-7.80591	2.53609	-3.07793	0.00208447	0.0466265
TRINITY_DN6496_c0_g2	inf	uni	95.0513	49.3928	72.2221	0.939379	0.305218	3.07774	0.0020858	0.0466277
TRINITY_DN504_c3_g1	inf	uni	178.313	78.6969	128.505	1.17902	0.383113	3.07749	0.00208755	0.0466386
TRINITY_DN1466_c0_g1	inf	uni	264.584	195.373	229.979	0.440673	0.143204	3.07724	0.00208929	0.0466489
TRINITY_DN1949_c0_g2	inf	uni	196.183	124.44	160.311	0.65111	0.211642	3.07648	0.00209463	0.0467113
TRINITY_DN3860_c0_g1	inf	uni	22.8464	42.3441	32.5953	-0.896644	0.291449	-3.0765	0.00209445	0.0467113
TRINITY_DN44276_c0_g1	inf	uni	249.703	53.7349	151.719	2.21511	0.720133	3.07598	0.00209815	0.0467614
TRINITY_DN36384_c0_g1	inf	uni	1019.79	1356.5	1188.15	-0.410015	0.133379	-3.07405	0.00211175	0.0469926
TRINITY_DN7116_c0_g2	inf	uni	10.3261	26.7776	18.5519	-1.38309	0.449948	-3.07388	0.00211295	0.0469926
TRINITY_DN20354_c0_g1	inf	uni	0	37.4456	18.7228	-7.67365	2.49649	-3.07378	0.00211365	0.0469926
TRINITY_DN45997_c0_g1	inf	uni	0	38.6098	19.3049	-7.71723	2.51038	-3.07413	0.00211117	0.0469926
TRINITY_DN10453_c0_g1	inf	uni	14.6062	67.103	40.8546	-2.19195	0.713186	-3.07346	0.00211591	0.0470143
TRINITY_DN11933_c0_g1	inf	uni	185.375	38.6569	112.016	2.25832	0.735148	3.07192	0.00212685	0.0472288
TRINITY_DN3875_c0_g1	inf	uni	175.019	245.428	210.224	-0.48284	0.157211	-3.07128	0.00213144	0.047302
TRINITY_DN19650_c0_g1	inf	uni	0	41.579	20.7895	-7.82411	2.54801	-3.07068	0.00213575	0.0473688
TRINITY_DN50743_c0_g1	inf	uni	666.516	1303.59	985.052	-0.96822	0.315368	-3.07012	0.00213971	0.0474281
TRINITY_DN46780_c0_g1	inf	uni	0	37.1713	18.5856	-7.66353	2.49674	-3.06942	0.00214474	0.0475109
TRINITY_DN6140_c0_g1	inf	uni	1114.16	857.1	985.629	0.379623	0.123692	3.06911	0.00214701	0.0475323
TRINITY_DN16472_c0_g1	inf	uni	101.076	169.701	135.388	-0.75027	0.244498	-3.06862	0.0021505	0.047581
TRINITY_DN5912_c0_g2	inf	uni	3074.53	1962.19	2518.36	0.64806	0.211202	3.06843	0.00215186	0.0475822
TRINITY_DN5244_c0_g1	inf	uni	243.267	97.6123	170.44	1.31583	0.42895	3.06757	0.00215804	0.0476902
TRINITY_DN51411_c0_g1	inf	uni	5883.43	3328.2	4605.82	0.821982	0.268029	3.06676	0.00216393	0.0477714
TRINITY_DN28641_c0_g1	inf	uni	6.5663	46.7816	26.674	-2.84401	0.927383	-3.06671	0.00216432	0.0477714
TRINITY_DN833_c0_g1	inf	uni	13913.8	6493.92	10203.8	1.09937	0.358508	3.06651	0.00216573	0.0477737
TRINITY_DN2511_c0_g1	inf	uni	4410.34	1073.73	2742.03	2.03805	0.664689	3.06618	0.00216815	0.0477984
TRINITY_DN56317_c0_g1	inf	uni	2935.95	2292.96	2614.46	0.356788	0.116371	3.06596	0.00216975	0.047805
TRINITY_DN2860_c0_g1	inf	uni	2799.37	1776.06	2287.72	0.656428	0.21413	3.06556	0.00217262	0.0478339
TRINITY_DN59833_c0_g1	inf	uni	23.7696	54.8825	39.3261	-1.19953	0.391311	-3.06542	0.00217367	0.0478339
TRINITY_DN2786_c0_g1	inf	uni	7846.62	15320.3	11583.4	-0.965324	0.315042	-3.06412	0.00218315	0.0480135
TRINITY_DN2444_c0_g1	inf	uni	568.877	336.34	452.608	0.758904	0.247816	3.06237	0.00219593	0.0482657
TRINITY_DN37680_c0_g1	inf	uni	1155.81	60.5751	608.193	4.25389	1.3897	3.06101	0.00220592	0.0484561
TRINITY_DN51107_c0_g1	inf	uni	239.72	78.1023	158.911	1.61761	0.528726	3.05945	0.00221743	0.0486799
TRINITY_DN13892_c0_g1	inf	uni	146.8	49.0764	97.9381	1.57932	0.516351	3.05861	0.00222364	0.048787
TRINITY_DN50937_c0_g1	inf	uni	21.599	42.1959	31.8974	-0.966872	0.316238	-3.05742	0.00223252	0.0489525
TRINITY_DN49928_c0_g1	inf	uni	0	36.9789	18.4895	-7.65553	2.50435	-3.05689	0.00223647	0.0490098
TRINITY_DN2527_c0_g1	inf	uni	5025.48	2174.11	3599.79	1.20887	0.395647	3.05543	0.00224738	0.0492194
TRINITY_DN4665_c0_g1	inf	uni	248.363	318.851	283.607	-0.354717	0.11613	-3.05449	0.00225444	0.0493446
TRINITY_DN44878_c0_g1	inf	uni	226.981	72.0418	149.511	1.65681	0.54264	3.05324	0.00226383	0.049511
TRINITY_DN889_c1_g1	inf	uni	204.446	70.5546	137.5	1.53376	0.50238	3.05299	0.00226572	0.049511
TRINITY_DN26_c0_g1	inf	uni	998.448	678.285	838.366	0.557045	0.182462	3.05294	0.00226609	0.049511
TRINITY_DN1221_c0_g1	inf	uni	1472.1	1152.1	1312.1	0.354039	0.115974	3.05274	0.00226759	0.0495142
TRINITY_DN615_c9_g1	inf	uni	202.448	39.8971	121.172	2.33989	0.766628	3.05219	0.0022718	0.0495765
TRINITY_DN2872_c0_g1	inf	uni	422.037	338.422	380.23	0.318461	0.10437	3.05127	0.00227874	0.0496984
TRINITY_DN1565_c0_g2	inf	uni	33.5325	78.9947	56.2636	-1.23869	0.406026	-3.05077	0.00228254	0.0497309
TRINITY_DN32420_c0_g1	inf	uni	0	36.6557	18.3278	-7.64285	2.50526	-3.05072	0.00228294	0.0497309
TRINITY_DN28140_c0_g1	inf	uni	15.7602	39.7908	27.7755	-1.33589	0.437994	-3.05002	0.00228828	0.0497882
TRINITY_DN8041_c0_g1	inf	uni	19.0571	58.7421	38.8996	-1.62781	0.533678	-3.05017	0.00228712	0.0497882
TRINITY_DN915_c0_g2	inf	uni	240.558	319.583	280.071	-0.413173	0.135493	-3.04941	0.00229291	0.0498393
TRINITY_DN10250_c0_g1	inf	uni	50.1217	166.276	108.199	-1.73353	0.56849	-3.04935	0.00229335	0.0498393
TRINITY_DN54205_c0_g1	inf	uni	15.8719	45.6106	30.7413	-1.53235	0.502574	-3.04901	0.00229599	0.049867
TRINITY_DN845_c1_g4	inf	uni	232.307	418.499	325.403	-0.849863	0.278785	-3.04845	0.00230026	0.0499303
TRINITY_DN15570_c0_g1	inf	uni	194.542	59.1963	126.869	1.71264	0.561845	3.04823	0.0023019	0.0499363
TRINITY_DN6057_c0_g2	inf	uni	345.931	226.496	286.214	0.609309	0.199909	3.04793	0.00230425	0.0499576
TRINITY_DN4717_c0_g1	inf	uni	2224.11	1356.61	1790.36	0.713442	0.234096	3.04764	0.00230644	0.0499754
TRINITY_DN45574_c0_g1	inf	uni	0	36.4822	18.2411	-7.63654	2.50587	-3.04747	0.00230779	0.0499754
TRINITY_DN1515_c0_g1	inf	uni	573.288	458.528	515.908	0.324324	0.106433	3.04722	0.00230965	0.0499861
TRINITY_DN319_c1_g7	inf	uni	397.336	236.88	317.108	0.747264	0.245303	3.04629	0.00231684	0.0500677
TRINITY_DN3561_c0_g1	inf	uni	660.017	428.926	544.471	0.622832	0.204465	3.04616	0.00231785	0.0500677
TRINITY_DN538_c0_g5	inf	uni	343.772	243.715	293.744	0.493374	0.16196	3.04626	0.00231705	0.0500677
TRINITY_DN10971_c0_g1	inf	uni	29.0913	68.0547	48.573	-1.22145	0.400999	-3.04602	0.00231889	0.0500677
TRINITY_DN2355_c0_g1	inf	uni	341.848	113.543	227.696	1.58782	0.521408	3.04526	0.0023248	0.0501363
TRINITY_DN8444_c0_g3	inf	uni	154.511	95.606	125.059	0.696157	0.228594	3.04539	0.00232382	0.0501363
TRINITY_DN956_c2_g1	inf	uni	1039.38	1478.2	1258.79	-0.50858	0.167114	-3.04331	0.00233994	0.0503453
TRINITY_DN4737_c0_g6	inf	uni	22.3419	72.8988	47.6204	-1.71228	0.56264	-3.0433	0.00233998	0.0503453
TRINITY_DN36278_c0_g1	inf	uni	0	37.614	18.807	-7.6795	2.52337	-3.04335	0.00233963	0.0503453
TRINITY_DN22539_c0_g1	inf	uni	0	38.9439	19.4719	-7.72934	2.53945	-3.04371	0.0023368	0.0503453
TRINITY_DN4218_c0_g1	inf	uni	414.299	77.5926	245.946	2.41463	0.793658	3.0424	0.00234696	0.0504364
TRINITY_DN237_c4_g1	inf	uni	2634.53	1661.76	2148.15	0.665129	0.218608	3.04257	0.00234571	0.0504364
TRINITY_DN4298_c0_g5	inf	uni	285.817	178.493	232.155	0.678613	0.223128	3.04136	0.00235514	0.0505528
TRINITY_DN688_c0_g2	inf	uni	703.086	1022.48	862.784	-0.540016	0.177551	-3.04147	0.00235427	0.0505528
TRINITY_DN15722_c0_g2	inf	uni	0	37.621	18.8105	-7.68036	2.52552	-3.0411	0.00235716	0.0505665
TRINITY_DN4753_c0_g1	inf	uni	611.945	840.013	725.979	-0.455383	0.149752	-3.04091	0.00235863	0.0505684
TRINITY_DN1702_c0_g1	inf	uni	651.802	464.943	558.373	0.48736	0.160337	3.03959	0.002369	0.0507611
TRINITY_DN8394_c0_g1	inf	uni	24.8518	60.751	42.8014	-1.29258	0.425514	-3.0377	0.00238392	0.051051
TRINITY_DN2999_c0_g2	inf	uni	25.9111	50.3573	38.1342	-0.954852	0.314486	-3.03623	0.00239558	0.0512706
TRINITY_DN2738_c0_g1	inf	uni	102.122	57.2091	79.6658	0.837973	0.276063	3.03544	0.00240186	0.0513751
TRINITY_DN2571_c0_g1	inf	uni	1129.86	433.22	781.54	1.38254	0.455638	3.03429	0.00241104	0.0515415
TRINITY_DN19316_c0_g4	inf	uni	22.3297	51.2087	36.7692	-1.19821	0.395005	-3.0334	0.00241816	0.0516636
TRINITY_DN3791_c0_g1	inf	uni	777.659	460.922	619.29	0.755228	0.24899	3.03316	0.00242004	0.0516736
TRINITY_DN18912_c0_g1	inf	uni	30.8078	68.3839	49.5959	-1.14792	0.378528	-3.03258	0.00242472	0.0517434
TRINITY_DN113_c2_g1	inf	uni	666.734	458.665	562.699	0.540269	0.178204	3.03175	0.00243142	0.0518562
TRINITY_DN1810_c0_g1	inf	uni	911.838	649.669	780.754	0.491354	0.162119	3.03083	0.00243886	0.0519846
TRINITY_DN3216_c0_g1	inf	uni	3261.99	1608.59	2435.29	1.01987	0.336828	3.02787	0.00246285	0.0524045
TRINITY_DN1514_c0_g2	inf	uni	219.766	307.436	263.601	-0.488546	0.161344	-3.02797	0.00246203	0.0524045
TRINITY_DN10277_c0_g1	inf	uni	7.57988	44.2487	25.9143	-2.55535	0.84391	-3.02799	0.00246189	0.0524045
TRINITY_DN2042_c0_g1	inf	uni	4142.7	2123.91	3133.31	0.963899	0.318381	3.0275	0.00246585	0.052438
TRINITY_DN46704_c0_g1	inf	uni	0	37.029	18.5145	-7.6574	2.52998	-3.02667	0.00247264	0.0525519
TRINITY_DN2052_c0_g1	inf	uni	1103.86	643.956	873.909	0.777243	0.256845	3.02612	0.00247713	0.0526167
TRINITY_DN3515_c0_g1	inf	uni	471.116	581.389	526.253	-0.305599	0.101004	-3.02561	0.00248134	0.0526452
TRINITY_DN18060_c0_g1	inf	uni	152.755	201.868	177.312	-0.400029	0.132208	-3.02574	0.00248022	0.0526452
TRINITY_DN18167_c0_g1	inf	uni	222.361	65.2152	143.788	1.7734	0.586258	3.02495	0.00248674	0.0527293
TRINITY_DN30424_c0_g1	inf	uni	74.2262	19.9321	47.0792	1.90623	0.630326	3.0242	0.0024929	0.0527683
TRINITY_DN11149_c0_g2	inf	uni	13.1832	34.8895	24.0363	-1.40824	0.46561	-3.02451	0.00249036	0.0527683
TRINITY_DN17199_c0_g1	inf	uni	17.0613	48.0347	32.548	-1.50036	0.496105	-3.02428	0.00249223	0.0527683
TRINITY_DN1110_c0_g1	inf	uni	918.718	471.603	695.161	0.962288	0.318276	3.02344	0.00249918	0.0528511
TRINITY_DN23836_c0_g2	inf	uni	0	36.6109	18.3055	-7.64143	2.52745	-3.02338	0.0024997	0.0528511
TRINITY_DN675_c0_g2	inf	uni	368.124	525.643	446.884	-0.512203	0.169442	-3.02289	0.00250372	0.0529057
TRINITY_DN8695_c0_g2	inf	uni	104.233	201.193	152.713	-0.950194	0.314423	-3.02203	0.00251088	0.0530264
TRINITY_DN692_c0_g2	inf	uni	817.448	1021.58	919.513	-0.320693	0.106133	-3.02161	0.00251432	0.0530685
TRINITY_DN854_c16_g1	inf	uni	79.9377	38.0586	58.9982	1.06932	0.354023	3.02048	0.00252374	0.0531756
TRINITY_DN2881_c0_g1	inf	uni	3137.02	1629.48	2383.25	0.945283	0.312947	3.02059	0.00252283	0.0531756
TRINITY_DN27702_c0_g1	inf	uni	0	36.5536	18.2768	-7.63847	2.52879	-3.0206	0.00252272	0.0531756
TRINITY_DN13902_c0_g1	inf	uni	216.585	64.4906	140.538	1.7452	0.578097	3.01888	0.00253715	0.0534273
TRINITY_DN95_c0_g2	inf	uni	184.575	33.333	108.954	2.46691	0.817507	3.0176	0.00254781	0.0535646
TRINITY_DN7488_c0_g1	inf	uni	75.4822	135.871	105.677	-0.845151	0.280076	-3.01758	0.00254805	0.0535646
TRINITY_DN10340_c6_g1	inf	uni	0	36.2515	18.1258	-7.62655	2.5272	-3.01779	0.00254628	0.0535646
TRINITY_DN4447_c0_g1	inf	uni	33.9352	71.7441	52.8397	-1.08846	0.360802	-3.01677	0.00255485	0.0536459
TRINITY_DN31795_c0_g1	inf	uni	0	36.358	18.179	-7.63171	2.52971	-3.01683	0.00255433	0.0536459
TRINITY_DN5581_c1_g1	inf	uni	141.497	40.3371	90.917	1.80966	0.599975	3.01622	0.00255949	0.0536513
TRINITY_DN3642_c1_g5	inf	uni	379.993	445.253	412.623	-0.231081	0.0766103	-3.01632	0.00255864	0.0536513
TRINITY_DN11858_c1_g1	inf	uni	15.802	134.362	75.0819	-3.09101	1.02475	-3.01635	0.00255842	0.0536513
TRINITY_DN10041_c0_g2	inf	uni	2606.41	925.145	1765.78	1.49396	0.495352	3.01595	0.00256177	0.0536684
TRINITY_DN4047_c0_g1	inf	uni	129.043	232.323	180.683	-0.851812	0.282685	-3.01329	0.00258431	0.0541097
TRINITY_DN9669_c0_g1	inf	uni	0	36.977	18.4885	-7.65528	2.54126	-3.01239	0.00259195	0.0542387
TRINITY_DN5978_c0_g1	inf	uni	294.114	386.702	340.408	-0.390613	0.129696	-3.01176	0.00259735	0.0543206
TRINITY_DN2054_c1_g1	inf	uni	260.944	113.039	186.991	1.20484	0.400154	3.01094	0.0026044	0.054437
TRINITY_DN20847_c0_g1	inf	uni	45.9001	12.4616	29.1808	1.87948	0.624528	3.00944	0.00261727	0.0546747
TRINITY_DN432_c1_g1	inf	uni	6627.56	3439.16	5033.36	0.946475	0.314594	3.00856	0.00262485	0.0547709
TRINITY_DN49450_c0_g1	inf	uni	0	37.5418	18.7709	-7.67757	2.55182	-3.00866	0.00262402	0.0547709
TRINITY_DN20119_c0_g2	inf	uni	11.1062	45.3391	28.2227	-2.03184	0.675448	-3.00814	0.00262853	0.0548164
TRINITY_DN52394_c0_g1	inf	uni	144.215	43.6941	93.9545	1.71905	0.571526	3.00783	0.00263123	0.0548217
TRINITY_DN19129_c0_g1	inf	uni	8.11644	65.4219	36.7692	-3.01806	1.00342	-3.00776	0.00263178	0.0548217
TRINITY_DN280_c4_g1	inf	uni	117.232	81.5647	99.3982	0.527449	0.175403	3.00707	0.00263775	0.0548905
TRINITY_DN33768_c0_g1	inf	uni	0	100.767	50.3837	-9.10186	3.02685	-3.00704	0.00263808	0.0548905
TRINITY_DN7474_c0_g1	inf	uni	369.253	214.423	291.838	0.785544	0.261291	3.0064	0.00264364	0.0549752
TRINITY_DN10690_c0_g1	inf	uni	325.7	141.277	233.488	1.20338	0.400317	3.00608	0.00264643	0.0550019
TRINITY_DN7724_c0_g1	inf	uni	40.7932	79.8687	60.331	-0.975741	0.324615	-3.00584	0.00264844	0.0550126
TRINITY_DN102_c3_g1	inf	uni	237.219	102.997	170.108	1.19916	0.399099	3.00467	0.00265869	0.0551942
TRINITY_DN1772_c7_g1	inf	uni	231.387	185.21	208.299	0.325936	0.108497	3.00409	0.00266375	0.0552671
TRINITY_DN14258_c0_g1	inf	uni	143.794	290.693	217.244	-1.01395	0.33755	-3.00384	0.00266592	0.0552671
TRINITY_DN19546_c0_g1	inf	uni	50.6916	132.481	91.5864	-1.38459	0.460952	-3.00375	0.00266672	0.0552671
TRINITY_DN4164_c0_g1	inf	uni	1298.26	1841.52	1569.89	-0.503949	0.167813	-3.00305	0.00267291	0.0553639
TRINITY_DN28929_c0_g1	inf	uni	21.2511	49.4109	35.331	-1.22277	0.4072	-3.00286	0.00267452	0.0553661
TRINITY_DN8606_c0_g1	inf	uni	733.968	539.136	636.552	0.447049	0.148889	3.00256	0.00267721	0.0553905
TRINITY_DN9269_c0_g3	inf	uni	55.7965	19.8579	37.8272	1.4952	0.498065	3.00201	0.00268201	0.0554584
TRINITY_DN42674_c0_g1	inf	uni	113.615	57.7705	85.6929	0.971348	0.323707	3.0007	0.00269361	0.055667
TRINITY_DN5576_c0_g1	inf	uni	123.69	43.2708	83.4804	1.51318	0.504314	3.00047	0.00269566	0.055678
TRINITY_DN46527_c0_g1	inf	uni	264.541	129.596	197.069	1.03024	0.343415	2.99997	0.00270002	0.0557053
TRINITY_DN879_c1_g1	inf	uni	405.809	572.736	489.273	-0.494656	0.164887	-2.99998	0.00269997	0.0557053
TRINITY_DN40976_c0_g1	inf	uni	8.6724	85.2323	46.9523	-3.3023	1.10102	-2.9993	0.002706	0.0557972
TRINITY_DN2554_c1_g1	inf	uni	35.4212	77.4821	56.4516	-1.13238	0.377592	-2.99895	0.00270914	0.0558306
TRINITY_DN893_c1_g1	inf	uni	675.576	979.363	827.469	-0.535132	0.178455	-2.99869	0.00271143	0.0558464
TRINITY_DN39654_c0_g1	inf	uni	129.028	56.8119	92.9201	1.18364	0.394898	2.99732	0.00272362	0.0560345
TRINITY_DN7295_c0_g2	inf	uni	103.48	170.996	137.238	-0.725915	0.242185	-2.99735	0.00272336	0.0560345
TRINITY_DN8008_c0_g1	inf	uni	0	34.3842	17.1921	-7.55114	2.51991	-2.99659	0.0027302	0.0561383
TRINITY_DN1767_c2_g1	inf	uni	16879.3	8523.01	12701.1	0.985833	0.329034	2.99615	0.00273413	0.0561562
TRINITY_DN13463_c0_g1	inf	uni	0	34.772	17.386	-7.5672	2.52551	-2.99631	0.00273267	0.0561562
TRINITY_DN7318_c0_g1	inf	uni	215.726	414.47	315.098	-0.942756	0.314771	-2.99505	0.00274396	0.0563264
TRINITY_DN8616_c0_g1	inf	uni	53.4257	18.5576	35.9916	1.52113	0.507999	2.99437	0.00275016	0.0563906
TRINITY_DN9310_c0_g1	inf	uni	281.369	166.161	223.765	0.761271	0.254222	2.99451	0.00274887	0.0563906
TRINITY_DN1919_c0_g1	inf	uni	1685.8	2689.23	2187.52	-0.674046	0.225154	-2.99372	0.00275602	0.056479
TRINITY_DN22446_c0_g1	inf	uni	107.11	47.2233	77.1665	1.17898	0.39389	2.99318	0.0027609	0.0565275
TRINITY_DN2256_c0_g1	inf	uni	2082.57	1340.02	1711.29	0.636449	0.212638	2.99311	0.00276146	0.0565275
TRINITY_DN9121_c0_g1	inf	uni	512.021	967.794	739.907	-0.919503	0.307231	-2.99287	0.00276366	0.0565409
TRINITY_DN34950_c0_g1	inf	uni	169.85	20.3324	95.0912	3.06703	1.02531	2.99132	0.00277773	0.0567023
TRINITY_DN7658_c0_g1	inf	uni	467.169	65.5306	266.35	2.83147	0.946554	2.99134	0.00277755	0.0567023
TRINITY_DN38385_c0_g1	inf	uni	39.8974	12.0019	25.9497	1.7174	0.57412	2.99136	0.00277737	0.0567023
TRINITY_DN753_c0_g1	inf	uni	450.722	558.144	504.433	-0.310778	0.10389	-2.99141	0.00277691	0.0567023
TRINITY_DN23488_c0_g1	inf	uni	154.191	24.3312	89.2612	2.66249	0.890227	2.99079	0.00278253	0.0567061
TRINITY_DN4172_c0_g1	inf	uni	1877.91	600.253	1239.08	1.6451	0.550086	2.99062	0.00278411	0.0567061
TRINITY_DN14222_c0_g2	inf	uni	95.1118	43.2621	69.1869	1.13228	0.378601	2.99069	0.00278344	0.0567061
TRINITY_DN44641_c0_g1	inf	uni	34.2005	80.0631	57.1318	-1.22502	0.409597	-2.99079	0.00278259	0.0567061
TRINITY_DN17325_c0_g1	inf	uni	5.8759	40.8046	23.3403	-2.80549	0.938183	-2.99034	0.00278663	0.0567259
TRINITY_DN1031_c0_g2	inf	uni	89.9708	52.225	71.0979	0.785564	0.262747	2.98981	0.00279153	0.0567942
TRINITY_DN7665_c0_g1	inf	uni	205.342	137.706	171.524	0.575339	0.192448	2.98959	0.00279354	0.0568035
TRINITY_DN823_c0_g1	inf	uni	299.306	410.152	354.729	-0.454046	0.151904	-2.98904	0.00279859	0.0568746
TRINITY_DN32693_c0_g1	inf	uni	0	36.0312	18.0156	-7.61792	2.54911	-2.98846	0.0028039	0.056951
TRINITY_DN2736_c0_g1	inf	uni	1032.19	562.445	797.317	0.875003	0.292903	2.98735	0.00281409	0.0570948
TRINITY_DN49115_c0_g1	inf	uni	8.50264	57.8732	33.1879	-2.7633	0.924989	-2.98738	0.00281376	0.0570948
TRINITY_DN31147_c0_g1	inf	uni	0	35.0752	17.5376	-7.57964	2.5376	-2.98694	0.00281789	0.0571402
TRINITY_DN1618_c0_g1	inf	uni	646.985	843.58	745.283	-0.382095	0.127947	-2.98635	0.00282328	0.0572178
TRINITY_DN1551_c0_g2	inf	uni	580.22	471.01	525.615	0.299215	0.100217	2.98566	0.00282963	0.0573148
TRINITY_DN49457_c0_g1	inf	uni	2.72011	45.6851	24.2026	-4.07892	1.36639	-2.98518	0.00283416	0.0573445
TRINITY_DN17535_c0_g1	inf	uni	0	36.5628	18.2814	-7.63859	2.55885	-2.98517	0.00283422	0.0573445
TRINITY_DN7921_c0_g1	inf	uni	14.3225	50.8215	32.572	-1.82779	0.612424	-2.98452	0.00284027	0.0574352
TRINITY_DN2718_c1_g1	inf	uni	100.45	39.4045	69.9274	1.3502	0.452498	2.98388	0.00284614	0.0574587
TRINITY_DN31050_c0_g1	inf	uni	22.3884	54.7931	38.5907	-1.28793	0.431609	-2.98401	0.00284498	0.0574587
TRINITY_DN36410_c0_g1	inf	uni	8.75227	22.3065	15.5294	-1.35686	0.4547	-2.98407	0.0028444	0.0574587
TRINITY_DN49296_c0_g1	inf	uni	1121.15	438.484	779.818	1.35474	0.45411	2.98328	0.00285176	0.0575333
TRINITY_DN14830_c2_g1	inf	uni	50.1906	123.139	86.6648	-1.29827	0.4352	-2.98315	0.00285297	0.0575333
TRINITY_DN5173_c2_g1	inf	uni	39.5488	87.7752	63.662	-1.14347	0.383346	-2.98287	0.00285558	0.0575543
TRINITY_DN1892_c0_g1	inf	uni	424.631	330.857	377.744	0.358075	0.12007	2.98222	0.00286168	0.0576455
TRINITY_DN56354_c0_g1	inf	uni	31.6252	77.5739	54.5996	-1.30079	0.436226	-2.98193	0.0028644	0.0576686
TRINITY_DN14374_c0_g1	inf	uni	0	36.2105	18.1053	-7.62495	2.55726	-2.98169	0.00286661	0.0576815
TRINITY_DN197_c0_g1	inf	uni	15684.1	8919.52	12301.8	0.814304	0.273267	2.97988	0.00288357	0.0579909
TRINITY_DN51873_c0_g1	inf	uni	272.481	119.496	195.989	1.18578	0.398061	2.9789	0.0028929	0.0581147
TRINITY_DN948_c2_g1	inf	uni	110.698	199.23	154.964	-0.846851	0.284272	-2.97902	0.00289171	0.0581147
TRINITY_DN7525_c2_g1	inf	uni	1834.97	1193.52	1514.24	0.620452	0.208536	2.97527	0.00292729	0.0587735
TRINITY_DN47636_c0_g1	inf	uni	15.4074	36.546	25.9767	-1.22343	0.411368	-2.97405	0.00293894	0.0589751
TRINITY_DN4520_c0_g2	inf	uni	262.812	161.134	211.973	0.702904	0.236388	2.97351	0.00294413	0.0590469
TRINITY_DN46238_c0_g1	inf	uni	426.631	177.113	301.872	1.26538	0.425678	2.97261	0.00295276	0.0591875
TRINITY_DN58945_c0_g1	inf	uni	0	35.0052	17.5026	-7.5759	2.549	-2.97211	0.0029576	0.0592522
TRINITY_DN6016_c1_g3	inf	uni	57.2465	96.6691	76.9578	-0.75291	0.253409	-2.97113	0.00296708	0.0594097
TRINITY_DN20342_c0_g2	inf	uni	278.495	80.5565	179.526	1.78893	0.602279	2.97027	0.00297539	0.0595111
TRINITY_DN17841_c0_g1	inf	uni	74.0729	184.571	129.322	-1.31536	0.442828	-2.97037	0.0029744	0.0595111
TRINITY_DN12419_c0_g1	inf	uni	0	36.8464	18.4232	-7.64987	2.5758	-2.9699	0.00297897	0.0595501
TRINITY_DN5893_c0_g1	inf	uni	15.8373	72.2782	44.0578	-2.19926	0.740694	-2.96918	0.00298593	0.0596568
TRINITY_DN32735_c0_g1	inf	uni	144.705	71.7969	108.251	1.01298	0.341262	2.96832	0.00299428	0.059791
TRINITY_DN5352_c0_g1	inf	uni	352.3	474.493	413.396	-0.426235	0.143607	-2.96807	0.00299672	0.0598071
TRINITY_DN57442_c0_g1	inf	uni	1738.34	923.115	1330.73	0.912863	0.307647	2.96725	0.00300479	0.0599356
TRINITY_DN487_c0_g3	inf	uni	79.0612	39.0846	59.0729	1.01936	0.343615	2.96658	0.00301128	0.0600324
TRINITY_DN59255_c0_g1	inf	uni	113.685	22.7529	68.2188	2.32377	0.783446	2.96608	0.00301619	0.0600461
TRINITY_DN1489_c0_g2	inf	uni	225.352	312.696	269.024	-0.469368	0.158236	-2.96625	0.00301451	0.0600461
TRINITY_DN152_c1_g1	inf	uni	1708.95	2622.09	2165.52	-0.617594	0.208224	-2.96601	0.00301688	0.0600461
TRINITY_DN36962_c0_g1	inf	uni	22.7163	66.7152	44.7158	-1.56183	0.526635	-2.96569	0.00302009	0.0600773
TRINITY_DN43242_c0_g1	inf	uni	18.1579	36.0199	27.0889	-0.990775	0.334272	-2.96398	0.00303685	0.060378
TRINITY_DN44659_c0_g1	inf	uni	0	34.9167	17.4583	-7.57322	2.55582	-2.96313	0.00304531	0.0605133
TRINITY_DN2588_c0_g1	inf	uni	536.767	280.901	408.834	0.934324	0.315423	2.96213	0.00305521	0.0606595
TRINITY_DN48839_c0_g1	inf	uni	0	34.6885	17.3443	-7.56349	2.55346	-2.96205	0.00305598	0.0606595
TRINITY_DN4886_c0_g6	inf	uni	87.6485	44.9883	66.3184	0.949463	0.320619	2.96134	0.00306302	0.0607664
TRINITY_DN36353_c0_g1	inf	uni	7061.04	3897.39	5479.22	0.857379	0.289652	2.96003	0.00307612	0.0609933
TRINITY_DN48349_c0_g1	inf	uni	11.129	26.4205	18.7748	-1.25143	0.422824	-2.95969	0.00307949	0.0610271
TRINITY_DN30262_c0_g1	inf	uni	4.96149	52.8054	28.8834	-3.42458	1.1573	-2.95911	0.00308532	0.0611097
TRINITY_DN1628_c0_g1	inf	uni	316.794	425.339	371.066	-0.423352	0.14309	-2.95863	0.00309008	0.061171
TRINITY_DN317_c0_g1	inf	uni	6983.76	4154.44	5569.1	0.749389	0.25331	2.95839	0.00309253	0.0611863
TRINITY_DN25794_c0_g1	inf	uni	0	34.5662	17.2831	-7.55828	2.55702	-2.95589	0.00311768	0.0616508
TRINITY_DN2598_c0_g3	inf	uni	511.852	734.34	623.096	-0.521449	0.176483	-2.95468	0.00312994	0.0618597
TRINITY_DN51863_c0_g1	inf	uni	100.988	55.3882	78.1883	0.87462	0.296072	2.95408	0.00313599	0.0619201
TRINITY_DN5375_c0_g1	inf	uni	353.284	227.748	290.516	0.633952	0.214605	2.95405	0.00313637	0.0619201
TRINITY_DN8478_c1_g2	inf	uni	0	35.7056	17.8528	-7.60439	2.57476	-2.95344	0.00314256	0.062009
TRINITY_DN944_c0_g4	inf	uni	285.56	402.048	343.804	-0.491213	0.16643	-2.95147	0.00316262	0.0623711
TRINITY_DN4430_c0_g1	inf	uni	55.508	16.5147	36.0114	1.75079	0.593316	2.95085	0.003169	0.0624635
TRINITY_DN27405_c0_g1	inf	uni	10.2234	42.4549	26.3392	-2.05236	0.695641	-2.95031	0.00317453	0.0625388
TRINITY_DN1776_c0_g1	inf	uni	81.2863	116.829	99.0576	-0.517502	0.175442	-2.94971	0.00318074	0.0626275
TRINITY_DN21019_c0_g1	inf	uni	338.735	125.497	232.116	1.43343	0.486042	2.94919	0.00318605	0.0626982
TRINITY_DN7849_c0_g2	inf	uni	34.1243	15.5973	24.8608	1.12758	0.382431	2.94846	0.00319363	0.0628137
TRINITY_DN4131_c0_g2	inf	uni	86.6028	39.8527	63.2277	1.11675	0.378809	2.94806	0.00319776	0.0628613
TRINITY_DN41870_c0_g1	inf	uni	1786.78	124.451	955.613	3.8442	1.30471	2.9464	0.00321491	0.0629541
TRINITY_DN4554_c0_g1	inf	uni	4261.74	1912.94	3087.34	1.1557	0.392173	2.94693	0.0032095	0.0629541
TRINITY_DN154_c0_g1	inf	uni	742.903	455.234	599.068	0.705959	0.239587	2.94656	0.00321325	0.0629541
TRINITY_DN2709_c0_g1	inf	uni	724.558	504.22	614.389	0.523218	0.177582	2.94635	0.00321544	0.0629541
TRINITY_DN64_c3_g1	inf	uni	500.439	887.263	693.851	-0.827251	0.280765	-2.94642	0.00321473	0.0629541
TRINITY_DN28850_c0_g1	inf	uni	199.72	361.429	280.574	-0.856112	0.290546	-2.94656	0.00321328	0.0629541
TRINITY_DN5482_c0_g1	inf	uni	41.3787	78.1189	59.7488	-0.92281	0.31319	-2.94649	0.00321406	0.0629541
TRINITY_DN50193_c0_g1	inf	uni	0	35.3338	17.6669	-7.59028	2.57623	-2.94628	0.00321622	0.0629541
TRINITY_DN36537_c0_g1	inf	uni	0	34.8619	17.431	-7.57008	2.56985	-2.94573	0.00322192	0.0630321
TRINITY_DN15627_c0_g1	inf	uni	93.6071	43.5012	68.5541	1.0964	0.372307	2.94489	0.00323072	0.0631368
TRINITY_DN2944_c1_g1	inf	uni	236.443	285.5	260.972	-0.269344	0.091457	-2.94504	0.00322915	0.0631368
TRINITY_DN24009_c0_g1	inf	uni	53.915	18.9811	36.448	1.50739	0.511932	2.94452	0.00323457	0.0631784
TRINITY_DN11478_c0_g6	inf	uni	27.0655	71.9868	49.5261	-1.41565	0.480827	-2.94421	0.0032378	0.0632078
TRINITY_DN11718_c0_g2	inf	uni	37.3671	16.7106	27.0389	1.13955	0.387072	2.94403	0.00323973	0.0632118
TRINITY_DN50048_c0_g1	inf	uni	80.8037	41.4023	61.103	0.968664	0.329102	2.94336	0.00324676	0.0633076
TRINITY_DN3950_c0_g1	inf	uni	89.2667	231.699	160.483	-1.37783	0.468135	-2.94323	0.00324809	0.0633076
TRINITY_DN5035_c0_g1	inf	uni	41.562	20.786	31.174	0.99228	0.337218	2.94255	0.00325524	0.0634132
TRINITY_DN16081_c0_g1	inf	uni	461.745	311.206	386.476	0.568362	0.193208	2.94171	0.00326403	0.0635456
TRINITY_DN75_c0_g1	inf	uni	274.03	363.342	318.686	-0.407197	0.138428	-2.94157	0.0032655	0.0635456
TRINITY_DN8699_c0_g1	inf	uni	349.572	289.687	319.629	0.273095	0.0928458	2.94138	0.00326756	0.0635518
TRINITY_DN42852_c0_g1	inf	uni	0	34.9359	17.4679	-7.57263	2.57495	-2.94088	0.0032728	0.06362
TRINITY_DN4573_c0_g1	inf	uni	24.9142	57.5438	41.229	-1.2213	0.415422	-2.93989	0.00328326	0.0637896
TRINITY_DN10832_c0_g1	inf	uni	53.9523	20.081	37.0166	1.43877	0.48951	2.93921	0.00329046	0.0638007
TRINITY_DN8242_c0_g2	inf	uni	65.95	30.7105	48.3302	1.1033	0.375357	2.93932	0.00328929	0.0638007
TRINITY_DN157_c0_g1	inf	uni	863.672	1226.86	1045.27	-0.506069	0.17218	-2.93918	0.0032908	0.0638007
TRINITY_DN46498_c0_g1	inf	uni	26.7707	47.201	36.9859	-0.827522	0.281523	-2.93945	0.00328799	0.0638007
TRINITY_DN13196_c0_g1	inf	uni	234.018	109.952	171.985	1.08601	0.369513	2.93902	0.00329254	0.0638007
TRINITY_DN3406_c0_g1	inf	uni	18105.1	9811.91	13958.5	0.883811	0.300758	2.93861	0.00329685	0.0638506
TRINITY_DN57054_c0_g1	inf	uni	140.981	39.3554	90.1683	1.83827	0.625765	2.93764	0.00330716	0.0638996
TRINITY_DN9945_c5_g2	inf	uni	108.24	39.4733	73.8568	1.45136	0.49399	2.93803	0.003303	0.0638996
TRINITY_DN1514_c0_g1	inf	uni	246.826	374.45	310.638	-0.604875	0.205895	-2.93779	0.00330564	0.0638996
TRINITY_DN7088_c0_g1	inf	uni	53.5189	135.651	94.585	-1.33499	0.454457	-2.93756	0.0033081	0.0638996
TRINITY_DN36797_c0_g1	inf	uni	0	33.1428	16.5714	-7.49797	2.55192	-2.93817	0.00330152	0.0638996
TRINITY_DN25397_c0_g1	inf	uni	41.9694	22.529	32.2492	0.888826	0.302615	2.93715	0.00331244	0.0639498
TRINITY_DN6922_c0_g2	inf	uni	87.5745	158.849	123.212	-0.858464	0.292309	-2.93683	0.00331583	0.0639816
TRINITY_DN21010_c0_g1	inf	uni	82.1359	14.9031	48.5195	2.46426	0.839366	2.93586	0.00332628	0.0641494
TRINITY_DN4397_c0_g1	inf	uni	922.087	448.972	685.529	1.03846	0.353856	2.93469	0.00333886	0.0643065
TRINITY_DN1041_c0_g3	inf	uni	389.53	508.78	449.155	-0.38401	0.130856	-2.93461	0.00333968	0.0643065
TRINITY_DN58831_c0_g1	inf	uni	0	34.7617	17.3808	-7.56634	2.57805	-2.93491	0.00333644	0.0643065
TRINITY_DN1344_c0_g2	inf	uni	79.972	27.2684	53.6202	1.54725	0.527288	2.93435	0.00334248	0.0643119
TRINITY_DN3804_c0_g1	inf	uni	1465.98	1979.13	1722.56	-0.432738	0.147478	-2.93426	0.00334347	0.0643119
TRINITY_DN25914_c0_g1	inf	uni	0	33.7506	16.8753	-7.52382	2.56488	-2.9334	0.00335269	0.0644554
TRINITY_DN579_c0_g1	inf	uni	565.056	474.765	519.911	0.252915	0.086255	2.93218	0.00336596	0.0646765
TRINITY_DN828_c2_g2	inf	uni	1965.14	1571.61	1768.38	0.321384	0.109624	2.9317	0.00337113	0.0647419
TRINITY_DN854_c5_g1	inf	uni	1598.36	2184.9	1891.63	-0.45131	0.153955	-2.93143	0.00337403	0.0647637
TRINITY_DN4765_c0_g1	inf	uni	65.5823	40.1702	52.8762	0.706675	0.241125	2.93075	0.0033815	0.0647881
TRINITY_DN4062_c0_g1	inf	uni	4716.11	3054.86	3885.49	0.626579	0.213766	2.93115	0.00337712	0.0647881
TRINITY_DN4026_c0_g5	inf	uni	164.565	109.157	136.861	0.593195	0.202414	2.93061	0.00338301	0.0647881
TRINITY_DN52451_c0_g1	inf	uni	31.3711	73.5634	52.4672	-1.22602	0.418366	-2.9305	0.00338414	0.0647881
TRINITY_DN54018_c0_g1	inf	uni	9.75711	26.6866	18.2218	-1.4794	0.504751	-2.93095	0.00337932	0.0647881
TRINITY_DN3221_c0_g1	inf	uni	575.739	294.881	435.31	0.965691	0.329556	2.93028	0.00338662	0.0648018
TRINITY_DN3008_c0_g1	inf	uni	542.928	354.555	448.742	0.613206	0.209321	2.92951	0.00339501	0.0649286
TRINITY_DN1069_c0_g1	inf	uni	606.967	504.267	555.617	0.267637	0.091367	2.92925	0.0033978	0.064948
TRINITY_DN2398_c0_g2	inf	uni	195.96	94.413	145.187	1.05268	0.359494	2.92821	0.00340916	0.065122
TRINITY_DN140_c0_g2	inf	uni	16.7575	70.3781	43.5678	-2.06562	0.70545	-2.92809	0.00341046	0.065122
TRINITY_DN31_c8_g1	inf	uni	929.021	686.453	807.737	0.436179	0.148991	2.92756	0.00341633	0.0652002
TRINITY_DN12781_c0_g2	inf	uni	90.8256	49.6798	70.2527	0.877438	0.29984	2.92635	0.00342962	0.0654198
TRINITY_DN59094_c0_g1	inf	uni	548.113	64.2476	306.18	3.09233	1.05695	2.92572	0.00343665	0.0655197
TRINITY_DN1292_c0_g1	inf	uni	1098.26	694.899	896.58	0.661103	0.225981	2.92548	0.00343923	0.0655349
TRINITY_DN44379_c0_g1	inf	uni	116.753	58.7858	87.7695	0.994335	0.339932	2.9251	0.00344345	0.0655812
TRINITY_DN40412_c0_g1	inf	uni	0	33.706	16.853	-7.52215	2.57274	-2.92379	0.00345801	0.0658243
TRINITY_DN6911_c0_g1	inf	uni	171.996	75.7831	123.89	1.17752	0.402831	2.92311	0.00346556	0.0659337
TRINITY_DN2394_c0_g1	inf	uni	73.8768	129.427	101.652	-0.813073	0.278282	-2.92177	0.00348054	0.0661158
TRINITY_DN8558_c0_g1	inf	uni	6.69546	30.9666	18.831	-2.21679	0.758704	-2.92182	0.00347995	0.0661158
TRINITY_DN33623_c0_g1	inf	uni	0	34.4542	17.2271	-7.55395	2.58529	-2.9219	0.00347905	0.0661158
TRINITY_DN29741_c0_g1	inf	uni	144.088	47.688	95.8881	1.59113	0.544756	2.92081	0.0034912	0.0662154
TRINITY_DN996_c0_g1	inf	uni	444.037	739.377	591.707	-0.736123	0.252024	-2.92085	0.00349083	0.0662154
TRINITY_DN42245_c0_g1	inf	uni	0	35.5999	17.8	-7.60018	2.60188	-2.92104	0.00348868	0.0662154
TRINITY_DN15540_c0_g2	inf	uni	650.683	46.9174	348.8	3.79253	1.29857	2.92054	0.00349427	0.0662394
TRINITY_DN1770_c0_g2	inf	uni	901.411	540.48	720.945	0.738571	0.252958	2.91974	0.00350323	0.0663594
TRINITY_DN1451_c1_g1	inf	uni	1173.82	739.985	956.905	0.665254	0.227854	2.91965	0.00350422	0.0663594
TRINITY_DN9950_c0_g2	inf	uni	122.803	19.934	71.3683	2.62789	0.900416	2.91852	0.00351694	0.0663804
TRINITY_DN52399_c0_g1	inf	uni	114.602	22.4037	68.5027	2.35438	0.806719	2.91847	0.00351753	0.0663804
TRINITY_DN4262_c0_g1	inf	uni	152.365	50.2164	101.291	1.5991	0.547932	2.91843	0.003518	0.0663804
TRINITY_DN135_c0_g1	inf	uni	1207.49	637.253	922.371	0.922514	0.316059	2.9188	0.00351383	0.0663804
TRINITY_DN7697_c0_g1	inf	uni	166.636	117.06	141.848	0.511042	0.175108	2.91845	0.0035178	0.0663804
TRINITY_DN2020_c9_g1	inf	uni	20.6069	43.8827	32.2448	-1.09021	0.373501	-2.91888	0.00351286	0.0663804
TRINITY_DN14639_c0_g1	inf	uni	0	34.25	17.125	-7.54473	2.58452	-2.9192	0.00350935	0.0663804
TRINITY_DN3790_c0_g2	inf	uni	191.275	55.722	123.498	1.78049	0.610138	2.91818	0.00352081	0.0663992
TRINITY_DN5568_c2_g1	inf	uni	11.5402	65.3475	38.4439	-2.50907	0.859882	-2.91792	0.00352369	0.0664194
TRINITY_DN46018_c0_g1	inf	uni	119.95	30.6043	75.2773	1.96312	0.673249	2.91589	0.00354674	0.0667852
TRINITY_DN9373_c0_g2	inf	uni	140.184	43.0382	91.6112	1.70503	0.584728	2.91594	0.00354614	0.0667852
TRINITY_DN7552_c0_g1	inf	uni	80.5679	33.781	57.1745	1.25679	0.431156	2.91494	0.00355763	0.066887
TRINITY_DN5017_c1_g8	inf	uni	461.348	330.807	396.077	0.477118	0.16367	2.91513	0.00355543	0.066887
TRINITY_DN46561_c0_g1	inf	uni	21.5816	49.4637	35.5227	-1.2082	0.41448	-2.91497	0.0035572	0.066887
TRINITY_DN3315_c0_g1	inf	uni	38.3535	68.5574	53.4555	-0.846073	0.290327	-2.91421	0.00356589	0.067008
TRINITY_DN2276_c0_g1	inf	uni	1205.3	790.165	997.734	0.609379	0.209135	2.91381	0.00357049	0.0670257
TRINITY_DN27020_c0_g2	inf	uni	10.4144	37.2214	23.8179	-1.83033	0.628153	-2.91382	0.00357031	0.0670257
TRINITY_DN43171_c0_g1	inf	uni	37.1104	80.6718	58.8911	-1.114	0.382353	-2.91355	0.00357348	0.0670476
TRINITY_DN1236_c0_g1	inf	uni	223.681	268.361	246.021	-0.263015	0.0903067	-2.91246	0.00358589	0.067246
TRINITY_DN2064_c0_g1	inf	uni	6961.51	1522.46	4241.99	2.19284	0.753252	2.91117	0.00360082	0.0674914
TRINITY_DN6350_c0_g1	inf	uni	10.9263	34.5166	22.7214	-1.67044	0.573857	-2.9109	0.00360391	0.0675148
TRINITY_DN43009_c0_g1	inf	uni	0	32.5816	16.2908	-7.47293	2.56875	-2.90917	0.00362384	0.0678536
TRINITY_DN6476_c0_g1	inf	uni	13.2501	38.9508	26.1004	-1.5534	0.53406	-2.90865	0.00362989	0.0679321
TRINITY_DN59719_c0_g1	inf	uni	0	35.3009	17.6505	-7.58803	2.60948	-2.90788	0.00363894	0.0680667
TRINITY_DN3311_c0_g1	inf	uni	1348.8	1607.31	1478.06	-0.253012	0.0870814	-2.90547	0.00366706	0.0684954
TRINITY_DN1752_c0_g1	inf	uni	128.642	209.298	168.97	-0.69963	0.240801	-2.90543	0.00366746	0.0684954
TRINITY_DN40499_c0_g1	inf	uni	0	33.5811	16.7905	-7.51657	2.58694	-2.90558	0.00366575	0.0684954
TRINITY_DN1319_c0_g1	inf	uni	206.729	300.029	253.379	-0.534715	0.184141	-2.90383	0.00368626	0.0688114
TRINITY_DN36554_c0_g1	inf	uni	0	34.9052	17.4526	-7.57152	2.60882	-2.90228	0.00370461	0.0691188
TRINITY_DN5175_c0_g1	inf	uni	749.552	421.904	585.728	0.829887	0.285962	2.90209	0.00370678	0.0691241
TRINITY_DN4667_c0_g2	inf	uni	192.556	67.5857	130.071	1.50804	0.51977	2.90136	0.00371542	0.0692148
TRINITY_DN8820_c0_g1	inf	uni	935.807	722.452	829.13	0.373357	0.128677	2.90149	0.00371389	0.0692148
TRINITY_DN6213_c0_g1	inf	uni	66.0748	33.5382	49.8065	0.982163	0.33855	2.90109	0.00371867	0.0692402
TRINITY_DN7694_c0_g1	inf	uni	0	34.9793	17.4897	-7.57481	2.61227	-2.89971	0.00373512	0.0695111
TRINITY_DN32591_c0_g1	inf	uni	86.2151	22.4479	54.3315	1.9355	0.667698	2.89877	0.00374628	0.0696482
TRINITY_DN33081_c0_g1	inf	uni	6.21424	26.2338	16.224	-2.0945	0.722525	-2.89886	0.00374521	0.0696482
TRINITY_DN486_c0_g3	inf	uni	196.222	121.201	158.712	0.696122	0.240162	2.89855	0.00374893	0.069662
TRINITY_DN17187_c0_g1	inf	uni	0	33.8997	16.9498	-7.53017	2.59817	-2.89826	0.00375242	0.0696916
TRINITY_DN3798_c0_g2	inf	uni	168.668	73.8791	121.274	1.19131	0.411096	2.89788	0.00375696	0.0697053
TRINITY_DN10776_c0_g1	inf	uni	0	34.0231	17.0116	-7.53467	2.6	-2.89796	0.00375604	0.0697053
TRINITY_DN8872_c0_g2	inf	uni	0	34.1043	17.0521	-7.53828	2.60188	-2.89724	0.00376458	0.0698113
TRINITY_DN172_c2_g1	inf	uni	356.151	448.08	402.115	-0.329486	0.113741	-2.8968	0.00376992	0.069875
TRINITY_DN6902_c0_g1	inf	uni	189.596	264.129	226.862	-0.479137	0.165414	-2.8966	0.00377233	0.0698844
TRINITY_DN23109_c2_g1	inf	uni	35.3936	97.8039	66.5987	-1.46968	0.50746	-2.89615	0.00377767	0.069948
TRINITY_DN7208_c0_g1	inf	uni	17.8382	49.8646	33.8514	-1.49578	0.516514	-2.89592	0.00378052	0.0699654
TRINITY_DN1467_c2_g2	inf	uni	57.6105	27.1326	42.3716	1.08167	0.373543	2.8957	0.00378318	0.0699792
TRINITY_DN2067_c0_g3	inf	uni	298.987	246.093	272.54	0.281443	0.097217	2.895	0.00379163	0.0700649
TRINITY_DN7311_c0_g1	inf	uni	15.4818	49.3092	32.3955	-1.67238	0.577666	-2.89506	0.0037909	0.0700649
TRINITY_DN1094_c3_g2	inf	uni	155.656	96.036	125.846	0.692923	0.239423	2.89414	0.00380203	0.0702216
TRINITY_DN316_c0_g1	inf	uni	164.069	198.071	181.07	-0.277753	0.0959787	-2.8939	0.00380486	0.0702385
TRINITY_DN6146_c0_g1	inf	uni	2950.93	1597.18	2274.05	0.885779	0.306139	2.89339	0.0038111	0.070287
TRINITY_DN3241_c1_g2	inf	uni	284.103	393.008	338.556	-0.468606	0.16197	-2.89317	0.00381377	0.070287
TRINITY_DN8061_c0_g1	inf	uni	9.89689	28.584	19.2405	-1.51463	0.523541	-2.89305	0.00381515	0.070287
TRINITY_DN5762_c1_g1	inf	uni	7.95065	34.4232	21.1869	-2.11573	0.731253	-2.8933	0.00381222	0.070287
TRINITY_DN1090_c1_g2	inf	uni	375.684	178.388	277.036	1.07159	0.370464	2.89256	0.00382122	0.0703102
TRINITY_DN3495_c0_g2	inf	uni	119.011	164.962	141.986	-0.464146	0.160454	-2.8927	0.00381941	0.0703102
TRINITY_DN47160_c0_g1	inf	uni	0	33.8164	16.9082	-7.52568	2.60181	-2.89248	0.00382217	0.0703102
TRINITY_DN32218_c0_g1	inf	uni	0	32.7324	16.3662	-7.47964	2.58604	-2.89231	0.00382415	0.0703114
TRINITY_DN23156_c0_g2	inf	uni	101.993	15.8991	58.9462	2.68609	0.929353	2.89027	0.00384907	0.0707117
TRINITY_DN33603_c0_g1	inf	uni	109.203	21.8433	65.523	2.31695	0.801654	2.89022	0.00384978	0.0707117
TRINITY_DN5182_c0_g1	inf	uni	181.054	103.898	142.476	0.802981	0.277912	2.88933	0.00386065	0.0708759
TRINITY_DN1255_c2_g3	inf	uni	381.616	499.38	440.498	-0.390092	0.135021	-2.88912	0.0038632	0.0708872
TRINITY_DN3479_c0_g1	inf	uni	2393.6	1960.46	2177.03	0.287927	0.0996943	2.8881	0.0038758	0.0710829
[truncated: 35,408 more rows]

## Sheet: Primers
Table S4. List of oligonucleotide primers used in this study. The table includes target gene IDs, primer sequences (5'→3'), expected product lengths, and melting temperatures (Tm) for qPCR validation. (Note: Fixed the typo "ths" from your draft).
name	gene_ID	gene	forward (5->3)	reverse (5->3)	length	Tm
HNRK	TRINITY_DN269	Heterogeneous nuclear ribonucleoprotein K	CGACCCTGCTGGGTATAAGG	CGAGGTCTTCAACCGGTCTC	138	60
nfkb	TRINITY_DN4585	nfkb	GGCTAATGCGATGCTGCAAA	AAATTTAGGGAGGGCCACGG	177	60
V_car	TRINITY_DN13730	venom carboxylesterase	GGATCAACTTTCGGCCATGC	CGACGCGGGAGTAATGTGG	241	60
nas	TRINITY_DN59552	nasonin	GCATTTGTTGTTGATACATTGCCC	CCACAGTACTAATCATCATGAAGGC	164	60
O_cono	TRINITY_DN38747	omega conotoxin	CGAGGAGTCGTAGTCTTTTGC	TGACATTGGTCGTTGCTCAGG	136	60
Iflavirus_q_1	3833-4001	polyprotein	GGTTCCGCAACCAAAGGTTC	CCACGTCTGAGGTTGATGCT	169	60
Dicis_q_2	7653-7774	polyprotein	TCTGAAGCGGAAACCTGGTC	TCTATCGCTTGTTGTCGCGT	122	60
reo_q1	NA	RDRP	ATTTGTATCACTCGGACG	TGGGAAAGAAAAGACTACCG	180	60

## Sheet: GSEA data
Table S5. Gene Set Enrichment Analysis (GSEA) results. This table contains the raw enrichment data from ShinyGO, including False Discovery Rate (FDR), fold enrichment, and associated Gene Ontology (GO) terms.
Enrichment FDR	nGenes	Pathway Genes	Fold Enrichment	Pathway	URL	Genes
4.66e-35	69	708	7.19026	Nucleotide-binding		GO:0001932 GO:0048259 GO:0043679 GO:0051642 GO:0032154 GO:0007281 GO:0051726 GO:0005765 GO:0008569 GO:0035371 GO:0007283 GO:0016323 GO:0010212 GO:0010038 GO:0012505 GO:0046834 GO:0006936 GO:0003824 GO:0031625 GO:0008360 GO:0045116 GO:2000008 GO:0005783 GO:0008285 GO:0007254 GO:0006412 GO:0016331 GO:0032465 GO:0005871 GO:0000146 GO:0042147 GO:0030659 GO:0048589 GO:0031929 GO:0002119 GO:0031490 GO:…
2.44e-31	59	567	7.67711	ATP-binding		GO:0032154 GO:0007281 GO:0051726 GO:0005765 GO:0008569 GO:0035371 GO:0007283 GO:0016323 GO:0010212 GO:0010038 GO:0046834 GO:0006936 GO:0003824 GO:0031625 GO:0008360 GO:0045116 GO:2000008 GO:0005783 GO:0008285 GO:0007254 GO:0006412 GO:0016331 GO:0005871 GO:0000146 GO:0042147 GO:0030659 GO:0048589 GO:0031929 GO:0002119 GO:0031490 GO:0044325 GO:0005829 GO:0031430 GO:0016477 GO:0045087 GO:0006996 GO:…
3.49e-24	43	372	8.52814	Protein tyrosine kinase	http://pfam.xfam.org/family/PF07714	GO:0043679 GO:0015630 GO:0007268 GO:0007281 GO:0051726 GO:0034599 GO:0048621 GO:0016323 GO:0010212 GO:0050807 GO:0003824 GO:0008360 GO:0006914 GO:0008022 GO:0045664 GO:0008285 GO:0040014 GO:0007254 GO:0006412 GO:0000165 GO:0035418 GO:0008088 GO:0006351 GO:0044325 GO:0005829 GO:0031430 GO:0016477 GO:0045087 GO:0004674 GO:0008355 GO:0007286 GO:0030010 GO:0009791 GO:0007017 GO:0010468 GO:0007049 GO:…
6.23e-23	43	402	7.89171	Protein kinase domain	https://www.ebi.ac.uk/interpro/entry/InterPro/IPR000719	GO:0043679 GO:0015630 GO:0007268 GO:0007281 GO:0051726 GO:0034599 GO:0048621 GO:0016323 GO:0010212 GO:0050807 GO:0003824 GO:0008360 GO:0006914 GO:0008022 GO:0045664 GO:0008285 GO:0040014 GO:0007254 GO:0006412 GO:0000165 GO:0035418 GO:0008088 GO:0006351 GO:0044325 GO:0005829 GO:0031430 GO:0016477 GO:0045087 GO:0004674 GO:0008355 GO:0007286 GO:0030010 GO:0009791 GO:0007017 GO:0010468 GO:0007049 GO:…
2.66e-21	32	214	11.0323	Protein kinase, ATP binding site	https://www.ebi.ac.uk/interpro/entry/InterPro/IPR017441	GO:0015630 GO:0007281 GO:0051726 GO:0048621 GO:0016323 GO:0010212 GO:0003824 GO:0008360 GO:0006914 GO:0045664 GO:0008285 GO:0040014 GO:0007254 GO:0006412 GO:0008088 GO:0044325 GO:0005829 GO:0031430 GO:0016477 GO:0045087 GO:0007286 GO:0030010 GO:0009791 GO:0007017 GO:0010468 GO:0007049 GO:0016055 GO:0048546 GO:0031672 GO:0071688 GO:0051321 GO:0007269
2.87e-21	44	473	6.8631	Protein kinase-like domain superfamily	https://www.ebi.ac.uk/interpro/entry/InterPro/IPR011009	GO:0043679 GO:0015630 GO:0007268 GO:0007281 GO:0051726 GO:0034599 GO:0048621 GO:0016323 GO:0010212 GO:0050807 GO:0003824 GO:0008360 GO:0006914 GO:0008022 GO:0045664 GO:0008285 GO:0040014 GO:0007254 GO:0006412 GO:0000165 GO:0035418 GO:0008088 GO:0006351 GO:0044325 GO:0005829 GO:0031430 GO:0016477 GO:0045087 GO:0004674 GO:0008355 GO:0007286 GO:0030010 GO:0009791 GO:0007017 GO:0010468 GO:0007049 GO:…
1.6e-20	29	176	12.1567	Serine/threonine-protein kinase, active site	https://www.ebi.ac.uk/interpro/entry/InterPro/IPR008271	GO:0015630 GO:0007268 GO:0051726 GO:0048621 GO:0050807 GO:0008360 GO:0006914 GO:0008022 GO:0045664 GO:0008285 GO:0040014 GO:0007254 GO:0006412 GO:0000165 GO:0008088 GO:0006351 GO:0044325 GO:0005829 GO:0031430 GO:0045087 GO:0030010 GO:0009791 GO:0007017 GO:0010468 GO:0007049 GO:0016055 GO:0031672 GO:0071688 GO:0007269
4.41e-19	32	255	9.25846	Repeat		GO:0015918 GO:0006112 GO:0003756 GO:0010008 GO:0007005 GO:0032880 GO:0030334 GO:0003824 GO:0010608 GO:0008429 GO:0045177 GO:0007267 GO:0005201 GO:0007411 GO:0031012 GO:0001764 GO:0005882 GO:0017022 GO:0071711 GO:0007018 GO:0031647 GO:0005739 GO:0051879 GO:0016328 GO:0048546 GO:0003729 GO:0048666 GO:0000209 GO:0009925 GO:0031672 GO:0000132 GO:0006364
7.18e-19	22	94	17.2673	Serine/Threonine protein kinases, catalytic domain	http://smart.embl-heidelberg.de/smart/do_annotation.pl?BLAST=DUMMY&DOMAIN=SM00220	GO:0015630 GO:0051726 GO:0008360 GO:0006914 GO:0045664 GO:0008285 GO:0040014 GO:0007254 GO:0006412 GO:0008088 GO:0044325 GO:0005829 GO:0031430 GO:0045087 GO:0030010 GO:0009791 GO:0007017 GO:0010468 GO:0007049 GO:0031672 GO:0071688 GO:0007269
1.52e-13	24	202	8.76574	Kinase		GO:0007281 GO:0051726 GO:0016323 GO:0010212 GO:0046834 GO:0003824 GO:0008360 GO:0008285 GO:0007254 GO:0006412 GO:0044325 GO:0005829 GO:0031430 GO:0016477 GO:0045087 GO:0007286 GO:0009791 GO:0010468 GO:0016055 GO:0048546 GO:0031672 GO:0048699 GO:0071688 GO:0007269
3.48e-13	15	59	18.7572	Mixed, incl. wnt signaling pathway, and ldlr class b repeat		GO:0003713 GO:0015918 GO:0005884 GO:0030136 GO:0060070 GO:0030334 GO:0009948 GO:0001934 GO:0016477 GO:0030971 GO:0023019 GO:0071944 GO:0016055 GO:0035035 GO:0040028
3.9e-13	37	556	4.90971	Transferase		GO:0030317 GO:0007281 GO:0051726 GO:0004842 GO:0016323 GO:0010212 GO:0043069 GO:0016573 GO:0046834 GO:0003824 GO:0031625 GO:0008757 GO:0006478 GO:0008360 GO:0008292 GO:0045116 GO:2000008 GO:0008285 GO:0007254 GO:0006412 GO:0044325 GO:0005829 GO:0031430 GO:0016477 GO:0045087 GO:0007286 GO:0006281 GO:0009791 GO:0043229 GO:0010468 GO:0016055 GO:0048546 GO:0010506 GO:0031672 GO:0048699 GO:0071688 GO:…
1.84e-12	15	66	16.7678	Mixed, incl. wnt signaling pathway, and low-density lipoprotein (ldl) receptor class a, conserved site		GO:0003713 GO:0015918 GO:0005884 GO:0030136 GO:0060070 GO:0030334 GO:0009948 GO:0001934 GO:0016477 GO:0030971 GO:0023019 GO:0071944 GO:0016055 GO:0035035 GO:0040028
8.06e-11	27	352	5.65913	Disulfide bond		GO:0015918 GO:0003756 GO:0010008 GO:0030335 GO:0005576 GO:0060070 GO:0030334 GO:0005198 GO:0007274 GO:0045177 GO:0009948 GO:0007267 GO:0005201 GO:0007411 GO:0031012 GO:0001708 GO:0005882 GO:0030054 GO:0071711 GO:0007179 GO:0031490 GO:0016477 GO:0007399 GO:0030199 GO:0048546 GO:0048013 GO:0005102
4e-10	11	39	20.8093	Mixed, incl. wnt signaling pathway, and beta-catenin		GO:0003713 GO:0060070 GO:0009948 GO:0001934 GO:0016477 GO:0030971 GO:0023019 GO:0071944 GO:0016055 GO:0035035 GO:0040028
5.04e-10	40	823	3.58582	P-loop containing nucleoside triphosphate hydrolase	https://www.ebi.ac.uk/interpro/entry/InterPro/IPR027417	GO:0001932 GO:0048259 GO:0005929 GO:0032154 GO:0032456 GO:0031305 GO:0005765 GO:0008569 GO:0035371 GO:0007283 GO:0032008 GO:0010038 GO:0012505 GO:0006936 GO:0042127 GO:0006478 GO:0005783 GO:0005802 GO:0005923 GO:0005768 GO:0001709 GO:0005871 GO:0000146 GO:0048589 GO:0031929 GO:0006996 GO:0000785 GO:0007165 GO:0007040 GO:0006879 GO:0000922 GO:0005635 GO:0008021 GO:0006469 GO:0008017 GO:0005774 GO:…
5.7e-09	12	63	14.053	Homeobox, conserved site	https://www.ebi.ac.uk/interpro/entry/InterPro/IPR017970	GO:0048477 GO:0009880 GO:0048859 GO:0006366 GO:0007368 GO:0030155 GO:0000781 GO:0007498 GO:0008284 GO:0007400 GO:0048665 GO:0051302
8e-09	12	65	13.6206	Immunoglobulin subtype	https://www.ebi.ac.uk/interpro/entry/InterPro/IPR003599	GO:0007267 GO:0001764 GO:0017154 GO:0005604 GO:0071711 GO:0007179 GO:0016477 GO:0007399 GO:0016328 GO:0048546 GO:0031672 GO:0040037
1.1e-08	14	101	10.2267	Serine/threonine-protein kinase		GO:0051726 GO:0008360 GO:0008285 GO:0007254 GO:0006412 GO:0044325 GO:0005829 GO:0031430 GO:0009791 GO:0010468 GO:0016055 GO:0048699 GO:0071688 GO:0007269
2.7e-08	17	173	7.24989	Mixed, incl. myosin head (motor domain), and lim domain		GO:0032154 GO:0007283 GO:0006936 GO:0045216 GO:0030239 GO:0007015 GO:0006974 GO:0000146 GO:0030240 GO:0001725 GO:0031430 GO:0007160 GO:0005826 GO:0031901 GO:0045179 GO:0008092 GO:0031672
3.88e-08	11	59	13.7553	Fibronectin type III	https://www.ebi.ac.uk/interpro/entry/InterPro/IPR003961	GO:0045296 GO:0003824 GO:0008045 GO:0007267 GO:0001764 GO:0017154 GO:0005912 GO:0007399 GO:0016328 GO:0031672 GO:0040037
4.39e-08	11	60	13.526	Fibronectin type III superfamily	https://www.ebi.ac.uk/interpro/entry/InterPro/IPR036116	GO:0045296 GO:0003824 GO:0008045 GO:0007267 GO:0001764 GO:0017154 GO:0005912 GO:0007399 GO:0016328 GO:0031672 GO:0040037
5.09e-08	11	61	13.3043	Fibronectin type 3 domain	http://smart.embl-heidelberg.de/smart/do_annotation.pl?BLAST=DUMMY&DOMAIN=SM00060	GO:0045296 GO:0003824 GO:0008045 GO:0007267 GO:0001764 GO:0017154 GO:0005912 GO:0007399 GO:0016328 GO:0031672 GO:0040037
5.4e-08	10	47	15.6975	Fibronectin type III domain	http://pfam.xfam.org/family/PF00041	GO:0045296 GO:0003824 GO:0008045 GO:0007267 GO:0001764 GO:0017154 GO:0005912 GO:0007399 GO:0016328 GO:0031672
6.13e-08	23	353	4.80709	DNA-binding		GO:0048477 GO:0009880 GO:0045111 GO:0048859 GO:0006366 GO:0007368 GO:0000981 GO:0008406 GO:0030155 GO:0003682 GO:0045471 GO:0000781 GO:0007498 GO:0008284 GO:0007400 GO:0048665 GO:0000122 GO:0009653 GO:0032968 GO:0051302 GO:0035035 GO:0030728 GO:0031616
1.25e-07	12	84	10.5398	Immunoglobulin-like domain	https://www.ebi.ac.uk/interpro/entry/InterPro/IPR007110	GO:0007267 GO:0001764 GO:0017154 GO:0005604 GO:0071711 GO:0007179 GO:0016477 GO:0007399 GO:0016328 GO:0048546 GO:0031672 GO:0040037
2.48e-07	9	41	16.1952	EGF-like calcium-binding domain	https://www.ebi.ac.uk/interpro/entry/InterPro/IPR001881	GO:0015918 GO:0010008 GO:0045177 GO:0005201 GO:0007411 GO:0031012 GO:0001708 GO:0005882 GO:0007399
2.48e-07	12	90	9.83711	Immunoglobulin-like domain superfamily	https://www.ebi.ac.uk/interpro/entry/InterPro/IPR036179	GO:0007267 GO:0001764 GO:0017154 GO:0005604 GO:0071711 GO:0007179 GO:0016477 GO:0007399 GO:0016328 GO:0048546 GO:0031672 GO:0040037
2.48e-07	12	90	9.83711	Homeobox		GO:0048477 GO:0009880 GO:0048859 GO:0006366 GO:0007368 GO:0030155 GO:0000781 GO:0007498 GO:0008284 GO:0007400 GO:0048665 GO:0051302
2.48e-07	12	90	9.83711	Homeobox domain	http://pfam.xfam.org/family/PF00046	GO:0048477 GO:0009880 GO:0048859 GO:0006366 GO:0007368 GO:0030155 GO:0000781 GO:0007498 GO:0008284 GO:0007400 GO:0048665 GO:0051302
3.02e-07	10	57	12.9436	Motor protein		GO:0032154 GO:0008569 GO:0035371 GO:0007283 GO:0006936 GO:0005871 GO:0000146 GO:0000922 GO:0005635 GO:0008017
3.02e-07	12	92	9.62326	Homeodomain	http://smart.embl-heidelberg.de/smart/do_annotation.pl?BLAST=DUMMY&DOMAIN=SM00389	GO:0048477 GO:0009880 GO:0048859 GO:0006366 GO:0007368 GO:0030155 GO:0000781 GO:0007498 GO:0008284 GO:0007400 GO:0048665 GO:0051302
3.58e-07	11	75	10.8208	Ras of Complex, Roc, domain of DAPkinase	http://pfam.xfam.org/family/PF08477	GO:0001932 GO:0048259 GO:0032456 GO:0032008 GO:0012505 GO:0042127 GO:0005802 GO:0005768 GO:0008021 GO:0048786 GO:0000226
3.85e-07	16	187	6.31258	Mixed, incl. piwi domain, and rna-binding		GO:0016779 GO:0000977 GO:0043186 GO:0034046 GO:0035198 GO:0035197 GO:0000290 GO:0010608 GO:0000956 GO:0003730 GO:0000932 GO:0000175 GO:0003697 GO:0070883 GO:0003729 GO:0048027
3.85e-07	8	31	19.0396	EGF-like calcium-binding, conserved site	https://www.ebi.ac.uk/interpro/entry/InterPro/IPR018097	GO:0015918 GO:0010008 GO:0045177 GO:0005201 GO:0031012 GO:0001708 GO:0005882 GO:0007399
3.85e-07	8	31	19.0396	Calcium-binding EGF-like domain	http://smart.embl-heidelberg.de/smart/do_annotation.pl?BLAST=DUMMY&DOMAIN=SM00179	GO:0015918 GO:0010008 GO:0045177 GO:0005201 GO:0031012 GO:0001708 GO:0005882 GO:0007399
4.46e-07	7	21	24.5928	Wnt signaling pathway, and Frizzled/Smoothened family membrane region		GO:0060070 GO:0009948 GO:0016477 GO:0030971 GO:0023019 GO:0071944 GO:0040028
4.46e-07	10	60	12.2964	Immunoglobulin subtype 2	https://www.ebi.ac.uk/interpro/entry/InterPro/IPR003598	GO:0007267 GO:0001764 GO:0005604 GO:0071711 GO:0007179 GO:0016477 GO:0007399 GO:0016328 GO:0048546 GO:0031672
5.79e-07	12	99	8.94283	AAA+ ATPase domain	https://www.ebi.ac.uk/interpro/entry/InterPro/IPR003593	GO:0005765 GO:0010038 GO:0005783 GO:0031929 GO:0006996 GO:0000785 GO:0007040 GO:0006879 GO:0006469 GO:0005774 GO:0045931 GO:0030968
6.61e-07	9	47	14.1278	Microtubule		GO:0051642 GO:0008569 GO:0035371 GO:0032465 GO:0005871 GO:0007018 GO:0005635 GO:0031122 GO:0007020
7.8e-07	12	102	8.6798	ATPases associated with a variety of cellular activities	http://smart.embl-heidelberg.de/smart/do_annotation.pl?BLAST=DUMMY&DOMAIN=SM00382	GO:0005765 GO:0010038 GO:0005783 GO:0031929 GO:0006996 GO:0000785 GO:0007040 GO:0006879 GO:0006469 GO:0005774 GO:0045931 GO:0030968
9.42e-07	8	35	16.8636	ABC transporter transmembrane region	http://pfam.xfam.org/family/PF00664	GO:0031305 GO:0005765 GO:0010038 GO:0005783 GO:0006996 GO:0007040 GO:0006879 GO:0005774
1.09e-06	11	85	9.54778	ADP-ribosylation factor family	http://pfam.xfam.org/family/PF00025	GO:0001932 GO:0048259 GO:0032456 GO:0032008 GO:0012505 GO:0042127 GO:0005802 GO:0005768 GO:0008021 GO:0048786 GO:0000226
1.27e-06	9	51	13.0197	Kinesin motor domain superfamily	https://www.ebi.ac.uk/interpro/entry/InterPro/IPR036961	GO:0032154 GO:0008569 GO:0007283 GO:0006936 GO:0005871 GO:0000146 GO:0000922 GO:0005635 GO:0008017
1.27e-06	9	51	13.0197	Kinase-like	http://pfam.xfam.org/family/PF14531	GO:0007268 GO:0051726 GO:0008360 GO:0045664 GO:0008285 GO:0000165 GO:0035418 GO:0009791 GO:0071688
1.48e-06	9	52	12.7693	Immunoglobulin domain	http://pfam.xfam.org/family/PF00047	GO:0007267 GO:0001764 GO:0005604 GO:0071711 GO:0007179 GO:0007399 GO:0016328 GO:0048546 GO:0031672
1.73e-06	14	158	6.53732	Mixed, incl. microtubule, and kinesin motor domain		GO:0051642 GO:0005929 GO:0008569 GO:0035371 GO:0000578 GO:0005096 GO:0032465 GO:0007018 GO:0000776 GO:0000922 GO:0005635 GO:0008017 GO:0031122 GO:0051082
1.83e-06	25	509	3.62369	Transport		GO:0051170 GO:0006813 GO:0035371 GO:0009612 GO:0007005 GO:0032801 GO:0051899 GO:0007274 GO:0005267 GO:0006122 GO:0002119 GO:0031490 GO:0007018 GO:0001666 GO:0042221 GO:0005739 GO:0005244 GO:0043200 GO:0005231 GO:0015108 GO:0006937 GO:0007626 GO:0009409 GO:0051610 GO:0005516
2.04e-06	8	39	15.134	Mostly uncharacterized, incl. p21-rho-binding domain, and small gtpase rho		GO:0001932 GO:0010212 GO:0003824 GO:0008045 GO:0001764 GO:0007254 GO:0016328 GO:0048013
2.21e-06	11	92	8.82132	Ras family	http://pfam.xfam.org/family/PF00071	GO:0001932 GO:0048259 GO:0032456 GO:0032008 GO:0012505 GO:0042127 GO:0005802 GO:0005768 GO:0008021 GO:0048786 GO:0000226
2.25e-06	9	55	12.0728	Immunoglobulin I-set	https://www.ebi.ac.uk/interpro/entry/InterPro/IPR013098	GO:0007267 GO:0001764 GO:0005604 GO:0071711 GO:0007179 GO:0016477 GO:0016328 GO:0048546 GO:0031672
2.61e-06	9	56	11.8572	Immunoglobulin C-2 Type	http://smart.embl-heidelberg.de/smart/do_annotation.pl?BLAST=DUMMY&DOMAIN=SM00408	GO:0007267 GO:0001764 GO:0005604 GO:0071711 GO:0007179 GO:0007399 GO:0016328 GO:0048546 GO:0031672
2.82e-06	26	561	3.41932	Hydrolase		GO:0042803 GO:0004721 GO:0000159 GO:0007052 GO:0007517 GO:0042802 GO:0004843 GO:0005576 GO:0071108 GO:0005811 GO:0003714 GO:0016239 GO:0003723 GO:0004175 GO:0031965 GO:0005912 GO:0005509 GO:0030659 GO:0048589 GO:0031929 GO:0007010 GO:0003990 GO:0005737 GO:0005764 GO:0003924 GO:0040037
3.52e-06	11	97	8.36661	Mixed, incl. cadherin-like superfamily, and calcium-binding egf domain		GO:0007219 GO:0045296 GO:0005080 GO:0045294 GO:0045177 GO:0007411 GO:0031012 GO:0001708 GO:0005882 GO:0005923 GO:0000132
3.52e-06	11	97	8.36661	Mixed, incl. piwi domain, and dead/deah box helicase		GO:0016779 GO:0000977 GO:0043186 GO:0035198 GO:0035197 GO:0000956 GO:0003730 GO:0000932 GO:0000175 GO:0003697 GO:0070883
4.07e-06	8	43	13.7262	ABC transporter type 1, transmembrane domain superfamily	https://www.ebi.ac.uk/interpro/entry/InterPro/IPR036640	GO:0031305 GO:0005765 GO:0010038 GO:0005783 GO:0006996 GO:0007040 GO:0006879 GO:0005774
4.53e-06	27	616	3.23379	Nucleus		GO:0048477 GO:0051170 GO:0045595 GO:0009880 GO:0045111 GO:0048859 GO:0006366 GO:0003714 GO:0007586 GO:0007368 GO:0000981 GO:0008406 GO:0001709 GO:0030155 GO:0031929 GO:0045471 GO:0000781 GO:0007498 GO:0008284 GO:0019216 GO:0007400 GO:0048665 GO:0000122 GO:0032968 GO:0051302 GO:0035035 GO:0030728
5.64e-06	8	45	13.1161	ABC transporter type 1, transmembrane domain	https://www.ebi.ac.uk/interpro/entry/InterPro/IPR011527	GO:0031305 GO:0005765 GO:0010038 GO:0005783 GO:0006996 GO:0007040 GO:0006879 GO:0005774
5.64e-06	18	296	4.48652	Immunoglobulin-like fold	https://www.ebi.ac.uk/interpro/entry/InterPro/IPR013783	GO:0045296 GO:0003824 GO:0008045 GO:0007267 GO:0001764 GO:0017154 GO:0005604 GO:0071711 GO:0000242 GO:0005912 GO:0007179 GO:0016477 GO:0007399 GO:0016328 GO:0048546 GO:0031672 GO:0043410 GO:0040037
6.07e-06	11	103	7.87924	Mixed, incl. cadherin-like superfamily, and egf-like calcium-binding domain		GO:0007219 GO:0045296 GO:0005080 GO:0045294 GO:0045177 GO:0007411 GO:0031012 GO:0001708 GO:0005882 GO:0005923 GO:0000132
6.6e-06	11	104	7.80348	EGF-like domain		GO:0015918 GO:0010008 GO:0005576 GO:0030334 GO:0045177 GO:0005201 GO:0007411 GO:0031012 GO:0001708 GO:0005882 GO:0007399
6.86e-06	14	180	5.73831	Mixed, incl. serine-threonine/tyrosine-protein kinase, catalytic domain, and sh2 domain superfamily		GO:0001932 GO:0009898 GO:0007517 GO:0016323 GO:0010212 GO:0003824 GO:0008045 GO:0001764 GO:0007254 GO:0008543 GO:0016328 GO:0048546 GO:0048013 GO:0051321
7.18e-06	7	32	16.139	Type I protein exporter	https://www.ebi.ac.uk/interpro/entry/InterPro/IPR039421	GO:0031305 GO:0005765 GO:0010038 GO:0005783 GO:0006996 GO:0006879 GO:0005774
7.25e-06	12	129	6.8631	Mixed, incl. ion channel, and ion transport domain		GO:0006813 GO:0048149 GO:0032880 GO:0051899 GO:0005267 GO:0031490 GO:0044325 GO:0007186 GO:0043267 GO:0005244 GO:0009411 GO:0032230
1.21e-05	10	89	8.2897	Mixed, incl. ion transport protein, and potassium channel domain		GO:0006813 GO:0048149 GO:0032880 GO:0051899 GO:0005267 GO:0031490 GO:0044325 GO:0043267 GO:0005244 GO:0032230
1.44e-05	9	70	9.48578	Immunoglobulin I-set domain	http://pfam.xfam.org/family/PF07679	GO:0007267 GO:0001764 GO:0005604 GO:0071711 GO:0007179 GO:0007399 GO:0016328 GO:0048546 GO:0031672
1.45e-05	10	91	8.10751	Mixed, incl. microtubule, and dynein heavy chain		GO:0051642 GO:0005929 GO:0008569 GO:0035371 GO:0000578 GO:0032465 GO:0007018 GO:0000776 GO:0031122 GO:0051082
1.5e-05	16	255	4.62923	Ion transport		GO:0006813 GO:0009612 GO:0051899 GO:0007274 GO:0005267 GO:0002119 GO:0031490 GO:0001666 GO:0042221 GO:0005244 GO:0043200 GO:0005231 GO:0015108 GO:0006937 GO:0007626 GO:0005516
1.62e-05	5	13	28.3763	Mixed, incl. cation transporter/atpase, n-terminus, and cgmp		GO:0002119 GO:0005829 GO:0006937 GO:0005794 GO:0005516
1.92e-05	9	73	9.09596	Small GTP-binding protein domain	https://www.ebi.ac.uk/interpro/entry/InterPro/IPR005225	GO:0001932 GO:0048259 GO:0032456 GO:0012505 GO:0042127 GO:0005802 GO:0005768 GO:0008021 GO:0048786
1.99e-05	13	171	5.60888	Mixed, incl. homeobox domain, and myc-type, basic helix-loop-helix (bhlh) domain		GO:0048477 GO:0046982 GO:0048859 GO:0006366 GO:0007586 GO:0007368 GO:0040014 GO:0030155 GO:0000781 GO:0007498 GO:0030182 GO:0000122 GO:0051302
2.07e-05	11	119	6.81985	Serine-threonine/tyrosine-protein kinase, catalytic domain	https://www.ebi.ac.uk/interpro/entry/InterPro/IPR001245	GO:0043679 GO:0007281 GO:0016323 GO:0010212 GO:0003824 GO:0016477 GO:0008355 GO:0007286 GO:0048546 GO:0040028 GO:0051321
2.41e-05	6	25	17.7068	AGC-kinase, C-terminal	https://www.ebi.ac.uk/interpro/entry/InterPro/IPR000961	GO:0008360 GO:0006412 GO:0005829 GO:0031430 GO:0071688 GO:0007269
2.41e-05	7	39	13.2423	Gtr1/RagA G protein conserved region	http://pfam.xfam.org/family/PF04670	GO:0048259 GO:0032456 GO:0032008 GO:0012505 GO:0042127 GO:0048786 GO:0000226
3.12e-05	8	58	10.1763	Tyrosine-protein kinase, active site	https://www.ebi.ac.uk/interpro/entry/InterPro/IPR008266	GO:0007281 GO:0016323 GO:0010212 GO:0003824 GO:0016477 GO:0048546 GO:0040028 GO:0051321
3.72e-05	6	27	16.3952	Ubiquitin-conjugating enzyme E2, catalytic domain homologues, and Ubiquitin fold domain		GO:0050905 GO:0031625 GO:0031624 GO:2000008 GO:0006281 GO:0000209
4.13e-05	10	104	7.09407	Epidermal growth factor-like domain.	http://smart.embl-heidelberg.de/smart/do_annotation.pl?BLAST=DUMMY&DOMAIN=SM00181	GO:0015918 GO:0010008 GO:0030334 GO:0045177 GO:0005201 GO:0007411 GO:0031012 GO:0001708 GO:0005882 GO:0007399
4.39e-05	6	28	15.8096	Homeobox domain, metazoa	https://www.ebi.ac.uk/interpro/entry/InterPro/IPR020479	GO:0048477 GO:0048859 GO:0007368 GO:0030155 GO:0008284 GO:0051302
4.39e-05	6	28	15.8096	Calcium-binding EGF domain	http://pfam.xfam.org/family/PF07645	GO:0015918 GO:0045177 GO:0005201 GO:0031012 GO:0001708 GO:0005882
4.39e-05	5	16	23.0557	Leucine-rich repeats, typical (most populated) subfamily	http://smart.embl-heidelberg.de/smart/do_annotation.pl?BLAST=DUMMY&DOMAIN=SM00369	GO:0005615 GO:0071711 GO:0008543 GO:0007179 GO:0002064
4.47e-05	14	217	4.75989	Receptor		GO:0007271 GO:0009612 GO:0003824 GO:0007274 GO:0008406 GO:0007186 GO:0045471 GO:0016477 GO:0009411 GO:0019216 GO:0040013 GO:0007626 GO:0048546 GO:0030728
4.88e-05	7	44	11.7375	PDZ domain (Also known as DHR or GLGF)	http://pfam.xfam.org/family/PF00595	GO:0000138 GO:0005080 GO:0050839 GO:0005923 GO:0042734 GO:0030971 GO:0023019
5.43e-05	10	108	6.83133	Calcium		GO:0032880 GO:0051899 GO:0008429 GO:0007411 GO:0048488 GO:0030240 GO:0002119 GO:0031490 GO:0005516 GO:0000132
5.53e-05	11	134	6.05643	Mixed, incl. myosin head (motor domain), and ef-hand domain		GO:0032154 GO:0007283 GO:0006936 GO:0007015 GO:0000146 GO:0030240 GO:0001725 GO:0031430 GO:0005826 GO:0045179 GO:0031672
5.73e-05	8	64	9.22229	Mixed, incl. plexin family, and crib domain		GO:0001932 GO:0010212 GO:0003824 GO:0008045 GO:0001764 GO:0007254 GO:0016328 GO:0048013
5.73e-05	5	17	21.6995	Cation transport ATPase (P-type)	http://pfam.xfam.org/family/PF13246	GO:0002119 GO:0031490 GO:0006937 GO:0005794 GO:0005516
5.79e-05	3	3	73.7783	Cholinesterase	https://www.ebi.ac.uk/interpro/entry/InterPro/IPR000997	GO:0042803 GO:0042802 GO:0003990
6.25e-05	6	30	14.7557	Growth factor receptor cysteine-rich domain superfamily	https://www.ebi.ac.uk/interpro/entry/InterPro/IPR009030	GO:0015918 GO:0016323 GO:0030334 GO:0003824 GO:0031012 GO:0005882
7.06e-05	8	66	8.94283	ABC transporter-like	https://www.ebi.ac.uk/interpro/entry/InterPro/IPR003439	GO:0031305 GO:0005765 GO:0010038 GO:0005783 GO:0006996 GO:0007040 GO:0006879 GO:0005774
7.16e-05	7	47	10.9883	Actin-binding		GO:0032154 GO:0000578 GO:0007283 GO:0006936 GO:0016331 GO:0000146 GO:0030042
7.39e-05	5	18	20.494	Mixed, incl. cation transporter/atpase, n-terminus, and sodium / potassium atpase beta chain		GO:0002119 GO:0005829 GO:0006937 GO:0005794 GO:0005516
7.39e-05	5	18	20.494	Rab subfamily of small GTPases	http://smart.embl-heidelberg.de/smart/do_annotation.pl?BLAST=DUMMY&DOMAIN=SM00175	GO:0032456 GO:0042127 GO:0005802 GO:0005768 GO:0008021
7.65e-05	12	168	5.26988	Mostly uncharacterized, incl. autophagy, and serine/threonine-protein kinase, active site		GO:0000045 GO:0032008 GO:0016236 GO:0009267 GO:0006914 GO:0008285 GO:0006412 GO:0035418 GO:0006351 GO:0030010 GO:0005776 GO:0048699
7.99e-05	13	199	4.81969	Mixed, incl. abc transporter, and p-type atpase, transmembrane domain superfamily		GO:0005765 GO:0010038 GO:0006821 GO:0002119 GO:0005829 GO:0004674 GO:0015108 GO:0020037 GO:0006937 GO:0007040 GO:0005794 GO:0005774 GO:0005516
8.33e-05	8	68	8.6798	ABC transporter	http://pfam.xfam.org/family/PF00005	GO:0031305 GO:0005765 GO:0010038 GO:0005783 GO:0006996 GO:0007040 GO:0006879 GO:0005774
8.41e-05	4	9	32.7904	Myosin, N-terminal, SH3-like	https://www.ebi.ac.uk/interpro/entry/InterPro/IPR004009	GO:0032154 GO:0007283 GO:0006936 GO:0000146
8.41e-05	4	9	32.7904	Calcium transport		GO:0051899 GO:0002119 GO:0031490 GO:0005516
8.73e-05	9	91	7.29676	Cytoskeleton		GO:0051642 GO:0035371 GO:0000578 GO:0016331 GO:0032465 GO:0007018 GO:0045179 GO:0031122 GO:0043410
9.16e-05	5	19	19.4153	P-type ATPase, phosphorylation site	https://www.ebi.ac.uk/interpro/entry/InterPro/IPR018303	GO:0002119 GO:0031490 GO:0006937 GO:0005794 GO:0005516
9.16e-05	5	19	19.4153	Extension to Ser/Thr-type protein kinases	http://smart.embl-heidelberg.de/smart/do_annotation.pl?BLAST=DUMMY&DOMAIN=SM00133	GO:0008360 GO:0006412 GO:0005829 GO:0031430 GO:0071688
0.00011679	6	34	13.0197	EGF-type aspartate/asparagine hydroxylation site	https://www.ebi.ac.uk/interpro/entry/InterPro/IPR000152	GO:0010008 GO:0045177 GO:0005201 GO:0031012 GO:0001708 GO:0005882
0.00011679	5	20	18.4446	Translocase		GO:0002119 GO:0031490 GO:0006937 GO:0005794 GO:0005516
0.00011679	5	20	18.4446	Ubiquitin-conjugating enzyme E2, catalytic domain homologues	http://smart.embl-heidelberg.de/smart/do_annotation.pl?BLAST=DUMMY&DOMAIN=SM00212	GO:0031625 GO:0045116 GO:0031624 GO:2000008 GO:0006281
0.000122633	4	10	29.5113	CHIP N-terminal tetratricopeptide repeat domain, and Ubiquitin-conjugating enzyme E2, catalytic domain homologues		GO:0031624 GO:2000008 GO:0006281 GO:0000209
0.000122633	4	10	29.5113	Cation-transporting P-type ATPase, C-terminal	https://www.ebi.ac.uk/interpro/entry/InterPro/IPR006068	GO:0002119 GO:0031490 GO:0006937 GO:0005516
0.000122633	4	10	29.5113	Myosin S1 fragment, N-terminal	https://www.ebi.ac.uk/interpro/entry/InterPro/IPR008989	GO:0032154 GO:0007283 GO:0006936 GO:0000146
0.000122633	4	10	29.5113	EGF-like, conserved site	https://www.ebi.ac.uk/interpro/entry/InterPro/IPR013032	GO:0045177 GO:0031012 GO:0001708 GO:0005882
0.000122633	4	10	29.5113	Ubiquitin-conjugating enzyme, active site	https://www.ebi.ac.uk/interpro/entry/InterPro/IPR023313	GO:0031625 GO:0045116 GO:2000008 GO:0006281
0.000122633	4	10	29.5113	Cation transporting ATPase, C-terminus	http://pfam.xfam.org/family/PF00689	GO:0002119 GO:0031490 GO:0006937 GO:0005516
0.000122633	4	10	29.5113	ARF-like small GTPases	http://smart.embl-heidelberg.de/smart/do_annotation.pl?BLAST=DUMMY&DOMAIN=SM00177	GO:0048259 GO:0012505 GO:0048786 GO:0000226
0.000122633	7	52	9.9317	Immunoglobulin	http://smart.embl-heidelberg.de/smart/do_annotation.pl?BLAST=DUMMY&DOMAIN=SM00409	GO:0007267 GO:0017154 GO:0007179 GO:0007399 GO:0016328 GO:0031672 GO:0040037
0.00013365	7	53	9.74431	ABC transporter, conserved site	https://www.ebi.ac.uk/interpro/entry/InterPro/IPR017871	GO:0005765 GO:0010038 GO:0005783 GO:0006996 GO:0007040 GO:0006879 GO:0005774
0.000139047	5	21	17.5663	P-type ATPase, cytoplasmic domain N	https://www.ebi.ac.uk/interpro/entry/InterPro/IPR023299	GO:0002119 GO:0031490 GO:0006937 GO:0005794 GO:0005516
0.000139047	5	21	17.5663	E1-E2 ATPase	http://pfam.xfam.org/family/PF00122	GO:0002119 GO:0031490 GO:0006937 GO:0005794 GO:0005516
0.00014994	6	36	12.2964	EGF domain, unclasssified subfamily	http://smart.embl-heidelberg.de/smart/do_annotation.pl?BLAST=DUMMY&DOMAIN=SM00001	GO:0015918 GO:0045177 GO:0005201 GO:0031012 GO:0005882 GO:0007399
0.000171467	6	37	11.9641	Ubiquitin-conjugating enzyme, and IBR domain		GO:0050905 GO:0031625 GO:0031624 GO:2000008 GO:0006281 GO:0000209
0.000171467	5	22	16.7678	Ubiquitin-conjugating enzyme E2	https://www.ebi.ac.uk/interpro/entry/InterPro/IPR000608	GO:0031625 GO:0045116 GO:0031624 GO:2000008 GO:0006281
0.000171467	5	22	16.7678	Ubiquitin-conjugating enzyme	http://pfam.xfam.org/family/PF00179	GO:0031625 GO:0045116 GO:0031624 GO:2000008 GO:0006281
0.000171467	3	4	55.3337	Haloacid dehalogenase-like hydrolase	http://pfam.xfam.org/family/PF08282	GO:0002119 GO:0031490 GO:0005516
0.000171467	5	22	16.7678	Immunoglobulin like	http://smart.embl-heidelberg.de/smart/do_annotation.pl?BLAST=DUMMY&DOMAIN=SM00410	GO:0007267 GO:0005604 GO:0007399 GO:0016328 GO:0031672
0.000175772	4	11	26.8285	Mixed, incl. rabaptin, and vps9 domain		GO:0047485 GO:0034058 GO:0005768 GO:0032266
0.000207674	5	23	16.0388	Cation/H+ exchanger, CPA1 family, and Cation transporter/ATPase, N-terminus		GO:0002119 GO:0005829 GO:0006937 GO:0005794 GO:0005516
0.00025019	4	12	24.5928	LDLR class B repeat	https://www.ebi.ac.uk/interpro/entry/InterPro/IPR000033	GO:0015918 GO:0010008 GO:0030334 GO:0005201
0.00025019	4	12	24.5928	Low-density lipoprotein-receptor YWTD domain	http://smart.embl-heidelberg.de/smart/do_annotation.pl?BLAST=DUMMY&DOMAIN=SM00135	GO:0015918 GO:0010008 GO:0030334 GO:0005201
0.000255567	6	40	11.0667	Tyrosine-protein kinase		GO:0016323 GO:0010212 GO:0003824 GO:0016477 GO:0007286 GO:0048546
0.000256479	8	82	7.19789	Winged helix DNA-binding domain superfamily	https://www.ebi.ac.uk/interpro/entry/InterPro/IPR036390	GO:0043087 GO:0045111 GO:0000981 GO:0006260 GO:0030971 GO:0023019 GO:0000122 GO:0005524
0.000266035	7	60	8.60747	PDZ domain	https://www.ebi.ac.uk/interpro/entry/InterPro/IPR001478	GO:0000138 GO:0005080 GO:0050839 GO:0005923 GO:0042734 GO:0030971 GO:0023019
0.000266035	7	60	8.60747	Tyrosine-protein kinase, catalytic domain	https://www.ebi.ac.uk/interpro/entry/InterPro/IPR020635	GO:0007281 GO:0016323 GO:0010212 GO:0003824 GO:0016477 GO:0007286 GO:0048546
0.000297913	5	25	14.7557	Signal recognition particle receptor beta subunit	http://pfam.xfam.org/family/PF09439	GO:0048259 GO:0032456 GO:0012505 GO:0048786 GO:0000226
0.000297913	5	25	14.7557	Microtubule binding	http://pfam.xfam.org/family/PF16796	GO:0008569 GO:0005871 GO:0000922 GO:0005635 GO:0008017
0.000309952	10	138	5.34626	PH-like domain superfamily	https://www.ebi.ac.uk/interpro/entry/InterPro/IPR011993	GO:0000138 GO:0005884 GO:0030136 GO:0005903 GO:0045746 GO:0050839 GO:0005654 GO:0007160 GO:0005770 GO:0008017
0.000357828	5	26	14.1881	Mixed, incl. nhl repeat, and mid domain of argonaute		GO:0000977 GO:0035198 GO:0000956 GO:0000932 GO:0003697
0.000364098	3	5	44.267	Homeobox, conserved site, and C2H2-type zinc finger		GO:0006366 GO:0007368 GO:0030182
0.000364098	3	5	44.267	Armadillo/beta-catenin-like repeat, and Cadherin cytoplasmic region		GO:0045296 GO:0045294 GO:0000132
0.000364098	3	5	44.267	E3 ubiquitin ligase Bre1, and Ubiquitin-conjugating enzyme, active site		GO:0031624 GO:2000008 GO:0006281
0.000364098	6	43	10.2947	Ion transport domain	https://www.ebi.ac.uk/interpro/entry/InterPro/IPR005821	GO:0048149 GO:0051899 GO:0005267 GO:0017022 GO:0005244 GO:0032230
0.000387005	12	205	4.31873	Cytoplasm		GO:0051642 GO:0007517 GO:0035371 GO:0000578 GO:0016331 GO:0032465 GO:0007018 GO:0032968 GO:0003729 GO:0045179 GO:0031122 GO:0043410
0.000402751	6	44	10.0607	Tyrosine kinase, catalytic domain	http://smart.embl-heidelberg.de/smart/do_annotation.pl?BLAST=DUMMY&DOMAIN=SM00219	GO:0007281 GO:0016323 GO:0010212 GO:0003824 GO:0016477 GO:0048546
0.000411859	5	27	13.6627	Ubiquitin-conjugating enzyme/RWD-like	https://www.ebi.ac.uk/interpro/entry/InterPro/IPR016135	GO:0031625 GO:0045116 GO:0031624 GO:2000008 GO:0006281
0.000411859	7	65	7.94536	Domain present in PSD-95, Dlg, and ZO-1/2.	http://smart.embl-heidelberg.de/smart/do_annotation.pl?BLAST=DUMMY&DOMAIN=SM00228	GO:0000138 GO:0005080 GO:0050839 GO:0005923 GO:0042734 GO:0030971 GO:0023019
0.000425673	4	14	21.0795	Tubulin/FtsZ, 2-layer sandwich domain	https://www.ebi.ac.uk/interpro/entry/InterPro/IPR018316	GO:0051642 GO:0032465 GO:0031122 GO:0007020
0.000425673	4	14	21.0795	Tubulin, C-terminal	https://www.ebi.ac.uk/interpro/entry/InterPro/IPR023123	GO:0051642 GO:0032465 GO:0031122 GO:0007020
0.000425673	4	14	21.0795	Tubulin/FtsZ, C-terminal domain superfamily	https://www.ebi.ac.uk/interpro/entry/InterPro/IPR037103	GO:0051642 GO:0032465 GO:0031122 GO:0007020
0.000425673	4	14	21.0795	Tubulin C-terminal domain	http://pfam.xfam.org/family/PF03953	GO:0051642 GO:0032465 GO:0031122 GO:0007020
0.000501098	6	46	9.62326	Ion transport protein	http://pfam.xfam.org/family/PF00520	GO:0048149 GO:0051899 GO:0005267 GO:0017022 GO:0005244 GO:0032230
0.000554559	4	15	19.6742	Mixed, incl. cadherin repeats., and alpha-catenin		GO:0045296 GO:0045294 GO:0005923 GO:0000132
0.000554559	4	15	19.6742	Mixed, incl. ldlr class b repeat, and phosphotyrosine-binding domain, phosphotyrosine-interaction (pi) domain		GO:0015918 GO:0005884 GO:0030136 GO:0030334
0.000554559	6	47	9.41851	Mixed, incl. c2 domain, and rims-binding protein 1/2/3		GO:0000138 GO:0016079 GO:0015844 GO:0016081 GO:0008021 GO:0030165
0.000554559	5	29	12.7204	Kinesin motor domain	https://www.ebi.ac.uk/interpro/entry/InterPro/IPR001752	GO:0008569 GO:0005871 GO:0000922 GO:0005635 GO:0008017
0.000554559	4	15	19.6742	Tubulin/FtsZ, C-terminal	https://www.ebi.ac.uk/interpro/entry/InterPro/IPR008280	GO:0051642 GO:0032465 GO:0031122 GO:0007020
0.00056846	7	69	7.48476	Mixed, incl. ubiquitin-conjugating enzyme/rwd-like, and ubl conjugation pathway		GO:0050905 GO:0031625 GO:0031624 GO:2000008 GO:0006281 GO:0000209 GO:0031616
0.000613307	3	6	36.8892	Mixed, incl. low-density lipoprotein receptor repeat class b, and fe65		GO:0015918 GO:0005884 GO:0030136
0.000613307	5	30	12.2964	Mixed, incl. mitochondrion outer membrane, and mitochondrion inner membrane		GO:0034599 GO:0031966 GO:0000151 GO:0005743 GO:0005741
0.000613307	3	6	36.8892	Cholinesterase, and SPX domain		GO:0042803 GO:0042802 GO:0003990
0.000613307	3	6	36.8892	Mixed, incl. plasma membrane calcium transporter atpase c terminal, and cgmp		GO:0005829 GO:0006937 GO:0005516
0.000613307	3	6	36.8892	Mixed, incl. death-like domain superfamily, and apoptosis		GO:0004175 GO:0043231 GO:0005524
0.000613307	5	30	12.2964	P-type ATPase	https://www.ebi.ac.uk/interpro/entry/InterPro/IPR001757	GO:0002119 GO:0031490 GO:0006937 GO:0005794 GO:0005516
0.000613307	8	95	6.21291	GTP-binding		GO:0001932 GO:0048259 GO:0051642 GO:0012505 GO:0032465 GO:0031122 GO:0007020 GO:0048786
0.000613307	3	6	36.8892	Low-density lipoprotein receptor repeat class B	http://pfam.xfam.org/family/PF00058	GO:0015918 GO:0030334 GO:0005201
0.00063828	7	71	7.27392	PDZ superfamily	https://www.ebi.ac.uk/interpro/entry/InterPro/IPR036034	GO:0000138 GO:0005080 GO:0050839 GO:0005923 GO:0042734 GO:0030971 GO:0023019
0.000660875	4	16	18.4446	Mostly uncharacterized, incl. spry domain, and f-actin binding		GO:0001932 GO:0010212 GO:0008045 GO:0001764
0.000660875	4	16	18.4446	Mixed, incl. beta-catenin, and glycogen synthase kinase 3, catalytic domain		GO:0003713 GO:0001934 GO:0016055 GO:0035035
0.000660875	32	1105	2.13657	Metal-binding		GO:0004721 GO:0000977 GO:0000724 GO:0010008 GO:0032880 GO:0005576 GO:0016573 GO:0003714 GO:0007586 GO:0045216 GO:0030239 GO:0045746 GO:0003723 GO:0008356 GO:0031965 GO:0008406 GO:0001709 GO:0016607 GO:0003906 GO:0003682 GO:0031490 GO:0045471 GO:0031647 GO:0070883 GO:0006569 GO:0030182 GO:0006937 GO:0004601 GO:0045892 GO:0030728 GO:0000139 GO:0051321
0.000660875	4	16	18.4446	This domain is found in the protein Piwi and its relatives. The function of this domain is the dsRNA guided hydrolysis of ssRNA. Determination of the crystal structure of Argonaute reveals that PIWI is an RNase H domain, and identifies Argonaute as ...	http://smart.embl-heidelberg.de/smart/do_annotation.pl?BLAST=DUMMY&DOMAIN=SM00950	GO:0043186 GO:0035198 GO:0035197 GO:0000932
0.000663845	8	97	6.08481	Mixed, incl. ubl conjugation pathway, and ubiquitin-conjugating enzyme		GO:0050905 GO:0071108 GO:0031625 GO:0031624 GO:2000008 GO:0006281 GO:0000209 GO:0031616
0.000694082	5	31	11.8997	Kinesin motor, catalytic domain. ATPase.	http://smart.embl-heidelberg.de/smart/do_annotation.pl?BLAST=DUMMY&DOMAIN=SM00129	GO:0008569 GO:0005871 GO:0000922 GO:0005635 GO:0008017
0.000698483	6	50	8.8534	Mixed, incl. dynein heavy chain, and dynein		GO:0005929 GO:0035371 GO:0000578 GO:0007018 GO:0000776 GO:0051082
0.000778747	6	51	8.6798	Ubiquitin-conjugating enzyme, and Ubl conjugation pathway		GO:0050905 GO:0031625 GO:0031624 GO:2000008 GO:0006281 GO:0000209
0.000801428	5	32	11.5279	Mixed, incl. mo25-like, and ka1 domain/ssp2, c-terminal		GO:0008285 GO:0035418 GO:0006351 GO:0030010 GO:0048699
0.000813485	4	17	17.3596	Mixed, incl. jnk-interacting protein 3/4, and kinase-like		GO:0007268 GO:0050807 GO:0008022 GO:0000165
0.000813485	4	17	17.3596	PTB/PI domain	https://www.ebi.ac.uk/interpro/entry/InterPro/IPR006020	GO:0000138 GO:0005884 GO:0030136 GO:0005903
0.000813485	4	17	17.3596	PAZ domain superfamily	https://www.ebi.ac.uk/interpro/entry/InterPro/IPR036085	GO:0043186 GO:0035198 GO:0035197 GO:0000932
0.000813485	4	17	17.3596	Tubulin/FtsZ, GTPase domain superfamily	https://www.ebi.ac.uk/interpro/entry/InterPro/IPR036525	GO:0051642 GO:0032465 GO:0031122 GO:0007020
0.000945349	3	7	31.6193	GDA1/CD39 (nucleoside phosphatase) family	http://pfam.xfam.org/family/PF01150	GO:0030659 GO:0000151 GO:0003924
0.000945349	3	7	31.6193	N-terminal domain of argonaute	http://pfam.xfam.org/family/PF16486	GO:0043186 GO:0035198 GO:0000932
0.000945349	3	7	31.6193	Domain found in Dishevelled, Egl-10, and Pleckstrin	http://smart.embl-heidelberg.de/smart/do_annotation.pl?BLAST=DUMMY&DOMAIN=SM00049	GO:0043087 GO:0030971 GO:0023019
0.000945349	3	7	31.6193	Actin	http://smart.embl-heidelberg.de/smart/do_annotation.pl?BLAST=DUMMY&DOMAIN=SM00268	GO:0031252 GO:0016331 GO:0045179
0.000986836	4	18	16.3952	Mixed, incl. rabaptin-like protein, and vps9 domain		GO:0047485 GO:0034058 GO:0005768 GO:0032266
0.000986836	4	18	16.3952	Tubulin, and Microtubule-associated protein RP/EB		GO:0051642 GO:0008569 GO:0032465 GO:0031122
0.000995099	6	54	8.19759	Mixed, incl. calcium-binding egf domain, and presenilin, c-terminal		GO:0007219 GO:0005080 GO:0045177 GO:0031012 GO:0001708 GO:0005882
0.000998952	5	34	10.8498	P-type ATPase, transmembrane domain superfamily	https://www.ebi.ac.uk/interpro/entry/InterPro/IPR023298	GO:0002119 GO:0031490 GO:0006937 GO:0005794 GO:0005516
0.00114732	5	35	10.5398	Mixed, incl. lim domain, and pdz domain		GO:0045216 GO:0030239 GO:0007160 GO:0031901 GO:0008092
0.00119783	6	56	7.90482	Mostly uncharacterized, incl. dynein heavy chain, and dynein		GO:0005929 GO:0035371 GO:0000578 GO:0007018 GO:0000776 GO:0051082
0.00119783	4	19	15.5323	Piwi domain	https://www.ebi.ac.uk/interpro/entry/InterPro/IPR003165	GO:0043186 GO:0035198 GO:0035197 GO:0000932
0.00128836	5	36	10.247	Leucine-rich repeat, typical subtype	https://www.ebi.ac.uk/interpro/entry/InterPro/IPR003591	GO:0005615 GO:0071711 GO:0008543 GO:0007179 GO:0002064
0.00141783	3	8	27.6669	Myosin tail	https://www.ebi.ac.uk/interpro/entry/InterPro/IPR002928	GO:0032154 GO:0006936 GO:0000146
0.00143493	4	20	14.7557	Mixed, incl. alpha-catenin, and cadherin repeats.		GO:0045296 GO:0045294 GO:0005923 GO:0000132
0.00143493	4	20	14.7557	Tubulin	https://www.ebi.ac.uk/interpro/entry/InterPro/IPR000217	GO:0051642 GO:0032465 GO:0031122 GO:0007020
0.00143493	4	20	14.7557	P-type ATPase, A domain superfamily	https://www.ebi.ac.uk/interpro/entry/InterPro/IPR008250	GO:0031490 GO:0006937 GO:0005794 GO:0005516
0.00143493	5	37	9.97004	PH domain	http://pfam.xfam.org/family/PF00169	GO:0045746 GO:0050839 GO:0007160 GO:0005770 GO:0008017
0.00143493	4	20	14.7557	Human growth factor-like EGF	http://pfam.xfam.org/family/PF12661	GO:0045177 GO:0031012 GO:0001708 GO:0005882
0.0015409	7	84	6.14819	Mixed, incl. c2 domain, and major facilitator superfamily		GO:0000138 GO:0042127 GO:0016079 GO:0015844 GO:0016081 GO:0008021 GO:0030165
0.0015409	6	59	7.50288	Mixed, incl. piwi domain, and ribonuclease iii domain		GO:0016779 GO:0043186 GO:0035197 GO:0003730 GO:0000175 GO:0070883
0.00158713	9	143	4.64339	Mostly uncharacterized, incl. recf/recn/smc, n-terminal, and cyclin-like superfamily		GO:0045842 GO:0051726 GO:0072686 GO:0008283 GO:0000228 GO:0008088 GO:0009791 GO:0035176 GO:0019005
0.00160628	5	38	9.70767	Leucine rich repeat	http://pfam.xfam.org/family/PF13855	GO:0005615 GO:0071711 GO:0008543 GO:0007179 GO:0002064
0.00171063	4	21	14.053	Myosin. Large ATPases.	http://smart.embl-heidelberg.de/smart/do_annotation.pl?BLAST=DUMMY&DOMAIN=SM00242	GO:0032154 GO:0007283 GO:0006936 GO:0000146
0.00180677	5	39	9.45876	Mixed, incl. cadherin-like superfamily, and alpha-catenin		GO:0045296 GO:0045294 GO:0007411 GO:0005923 GO:0000132
0.00195807	3	9	24.5928	DEP domain	https://www.ebi.ac.uk/interpro/entry/InterPro/IPR000591	GO:0043087 GO:0030971 GO:0023019
0.00195807	6	62	7.13984	Small GTPase	https://www.ebi.ac.uk/interpro/entry/InterPro/IPR001806	GO:0001932 GO:0032456 GO:0042127 GO:0005802 GO:0005768 GO:0008021
0.00195807	6	62	7.13984	Ubl conjugation pathway		GO:0004842 GO:0071108 GO:0031625 GO:0045116 GO:2000008 GO:0006281
0.00195807	3	9	24.5928	Domain found in Dishevelled, Egl-10, and Pleckstrin (DEP)	http://pfam.xfam.org/family/PF00610	GO:0043087 GO:0030971 GO:0023019
0.00195807	3	9	24.5928	Myosin N-terminal SH3-like domain	http://pfam.xfam.org/family/PF02736	GO:0007283 GO:0006936 GO:0000146
0.00196839	5	40	9.22229	Nuclear hormone receptor-like domain superfamily, and Fork head domain conserved site 2		GO:0016239 GO:0000981 GO:0008406 GO:0019216 GO:0030728
0.00196839	4	22	13.4142	Mixed, incl. jnk-interacting protein 3/4, and mitogen-activated protein (map) kinase kinase kinase 7		GO:0007268 GO:0050807 GO:0008022 GO:0000165
0.00196839	4	22	13.4142	Voltage-dependent channel domain superfamily	https://www.ebi.ac.uk/interpro/entry/InterPro/IPR027359	GO:0048149 GO:0051899 GO:0005244 GO:0032230
0.00196839	4	22	13.4142	Leucine Rich repeats (2 copies)	http://pfam.xfam.org/family/PF12799	GO:0005615 GO:0008543 GO:0007179 GO:0002064
0.00217174	5	41	8.99736	Mixed, incl. ion transport domain, and voltage-dependent calcium channel, l-type, beta subunit		GO:0032880 GO:0051899 GO:0031490 GO:0044325 GO:0032230
0.00217174	5	41	8.99736	Leucine-rich repeats, outliers	http://smart.embl-heidelberg.de/smart/do_annotation.pl?BLAST=DUMMY&DOMAIN=SM00370	GO:0005615 GO:0071711 GO:0008543 GO:0007179 GO:0002064
0.00231082	4	23	12.831	Mixed, incl. vps9 domain, and rabaptin-like protein		GO:0047485 GO:0034058 GO:0005768 GO:0032266
0.00231082	4	23	12.831	Mixed, incl. abc transporter a, and emi domain		GO:0004175 GO:0043231 GO:0001786 GO:0005524
0.00257815	3	10	22.1335	Mixed, incl. jnk-interacting protein 3/4, and mitogen-activated protein (map) kinase, jnk		GO:0007268 GO:0008022 GO:0000165
0.00257815	3	10	22.1335	Armadillo	https://www.ebi.ac.uk/interpro/entry/InterPro/IPR000225	GO:0045296 GO:0045294 GO:0001934
0.00257815	3	10	22.1335	Tetratricopeptide repeat 1	https://www.ebi.ac.uk/interpro/entry/InterPro/IPR001440	GO:0006112 GO:0051879 GO:0000209
0.00257815	6	66	6.70712	HAD-like superfamily	https://www.ebi.ac.uk/interpro/entry/InterPro/IPR036412	GO:0007029 GO:0002119 GO:0031490 GO:0006937 GO:0005794 GO:0005516
0.00257815	3	10	22.1335	Cytoskeletal-regulatory complex EF hand	http://pfam.xfam.org/family/PF12763	GO:0032880 GO:0048488 GO:0030240
0.00257815	3	10	22.1335	Phosphotyrosine-binding domain, phosphotyrosine-interaction (PI) domain	http://smart.embl-heidelberg.de/smart/do_annotation.pl?BLAST=DUMMY&DOMAIN=SM00462	GO:0000138 GO:0005884 GO:0030136
0.00263914	4	24	12.2964	Myosin head, motor domain	https://www.ebi.ac.uk/interpro/entry/InterPro/IPR001609	GO:0032154 GO:0007283 GO:0006936 GO:0000146
0.00263914	4	24	12.2964	Myosin		GO:0032154 GO:0007283 GO:0006936 GO:0000146
0.00289432	5	44	8.3839	Variant SH3 domain	http://pfam.xfam.org/family/PF07653	GO:0007281 GO:0010212 GO:0072583 GO:0005903 GO:0045746
0.00294752	6	68	6.50985	Pleckstrin homology domain.	http://smart.embl-heidelberg.de/smart/do_annotation.pl?BLAST=DUMMY&DOMAIN=SM00233	GO:0045746 GO:0050839 GO:0005654 GO:0007160 GO:0005770 GO:0008017
0.00305039	4	25	11.8045	Myosin head (motor domain)	http://pfam.xfam.org/family/PF00063	GO:0032154 GO:0007283 GO:0006936 GO:0000146
0.00314866	6	69	6.41551	Mixed, incl. cyclin-like superfamily, and serine/threonine-protein kinase, active site		GO:0045842 GO:0051726 GO:0008283 GO:0008088 GO:0009791 GO:0019005
0.00335508	3	11	20.1214	Mostly uncharacterized, incl. f-actin binding, and vasp tetramerisation		GO:0001932 GO:0010212 GO:0001764
0.00335508	3	11	20.1214	Mixed, incl. helical region found in snares, and rab3		GO:0016079 GO:0016081 GO:0008021
0.00335508	3	11	20.1214	Actin family	https://www.ebi.ac.uk/interpro/entry/InterPro/IPR004000	GO:0031252 GO:0016331 GO:0045179
0.00340452	7	98	5.26988	Mostly uncharacterized, incl. serine/threonine protein kinases, catalytic domain, and mo25-like		GO:0032008 GO:0008285 GO:0006412 GO:0035418 GO:0006351 GO:0030010 GO:0048699
0.00344775	8	129	4.5754	Mixed, incl. small gtpase, and rab-gtpase-tbc domain		GO:0032456 GO:0004197 GO:0005802 GO:0047485 GO:0034058 GO:0005768 GO:0032266 GO:0005770
0.0038611	6	72	6.14819	Src homology 3 domains	http://smart.embl-heidelberg.de/smart/do_annotation.pl?BLAST=DUMMY&DOMAIN=SM00326	GO:0007281 GO:0010212 GO:0072583 GO:0005903 GO:0045746 GO:0005923
0.00413093	5	48	7.68524	ATPase family associated with various cellular activities (AAA)	http://pfam.xfam.org/family/PF00004	GO:0031929 GO:0000785 GO:0006469 GO:0045931 GO:0030968
0.00430246	3	12	18.4446	Tubulin/FtsZ family, C-terminal domain, and Tau and MAP protein, tubulin-binding repeat		GO:0051642 GO:0032465 GO:0031122
0.00430246	3	12	18.4446	Phosphotyrosine interaction domain (PTB/PID)	http://pfam.xfam.org/family/PF00640	GO:0000138 GO:0005884 GO:0030136
0.00451269	2	3	49.1856	PB1 domain	https://www.ebi.ac.uk/interpro/entry/InterPro/IPR000270	GO:0001558 GO:0005080
0.00451269	2	3	49.1856	7TM chemoreceptor	https://www.ebi.ac.uk/interpro/entry/InterPro/IPR013604	GO:0007186 GO:0009411
0.00451269	2	3	49.1856	G-protein gamma-like domain	https://www.ebi.ac.uk/interpro/entry/InterPro/IPR015898	GO:0043087 GO:0050909
0.00451269	2	3	49.1856	Actin/actin-like conserved site	https://www.ebi.ac.uk/interpro/entry/InterPro/IPR020902	GO:0016331 GO:0045179
0.00451269	2	3	49.1856	Protein argonaute, Mid domain	https://www.ebi.ac.uk/interpro/entry/InterPro/IPR032473	GO:0035198 GO:0000932
0.00451269	2	3	49.1856	G-protein gamma-like domain superfamily	https://www.ebi.ac.uk/interpro/entry/InterPro/IPR036284	GO:0043087 GO:0050909
0.00451269	2	3	49.1856	Collagen		GO:0005198 GO:0030054
0.00451269	2	3	49.1856	GGL domain	http://pfam.xfam.org/family/PF00631	GO:0043087 GO:0050909
0.00451269	2	3	49.1856	Mid domain of argonaute	http://pfam.xfam.org/family/PF16487	GO:0035198 GO:0000932
0.00451269	2	3	49.1856	G protein gamma subunit-like motifs	http://smart.embl-heidelberg.de/smart/do_annotation.pl?BLAST=DUMMY&DOMAIN=SM00224	GO:0043087 GO:0050909
0.0046332	10	207	3.56417	Ion channel		GO:0006813 GO:0009612 GO:0051899 GO:0007274 GO:0005267 GO:0042221 GO:0005244 GO:0043200 GO:0005231 GO:0007626
0.00468083	5	50	7.37783	Mostly uncharacterized, incl. vps9 domain, and rabaptin-like protein		GO:0047485 GO:0034058 GO:0005768 GO:0032266 GO:0005770
0.00468083	5	50	7.37783	Leucine-rich repeat	https://www.ebi.ac.uk/interpro/entry/InterPro/IPR001611	GO:0005615 GO:0071711 GO:0008543 GO:0007179 GO:0002064
0.0050983	5	51	7.23317	Serine/threonine-specific protein phosphatase/bis(5-nucleosyl)-tetraphosphatase	https://www.ebi.ac.uk/interpro/entry/InterPro/IPR006186	GO:0000159 GO:0007052 GO:0031965 GO:0005509 GO:0005737
0.00513506	3	13	17.0258	Cation-transporting P-type ATPase, N-terminal	https://www.ebi.ac.uk/interpro/entry/InterPro/IPR004014	GO:0006937 GO:0005794 GO:0005516
0.00513506	3	13	17.0258	Cation transporter/ATPase, N-terminus	http://smart.embl-heidelberg.de/smart/do_annotation.pl?BLAST=DUMMY&DOMAIN=SM00831	GO:0006937 GO:0005794 GO:0005516
0.00513506	3	13	17.0258	This domain is named PAZ after the proteins Piwi Argonaut and Zwille. This domain is found in two families of proteins that are involved in post-transcriptional gene silencing. These are the Piwi family and the Dicer family, that includes the Carpel ...	http://smart.embl-heidelberg.de/smart/do_annotation.pl?BLAST=DUMMY&DOMAIN=SM00949	GO:0043186 GO:0035198 GO:0000932
0.00552268	4	30	9.83711	Mixed, incl. sodium leak channel non-selective protein, and calcium channel		GO:0032880 GO:0051899 GO:0044325 GO:0032230
0.00597258	5	53	6.96022	Protein phosphatase 2A homologues, catalytic domain.	http://smart.embl-heidelberg.de/smart/do_annotation.pl?BLAST=DUMMY&DOMAIN=SM00156	GO:0000159 GO:0007052 GO:0031965 GO:0005509 GO:0005737
0.00615212	4	31	9.51978	Mixed, incl. tubulin, and microtubule-associated protein rp/eb		GO:0051642 GO:0008569 GO:0032465 GO:0031122
0.00615212	4	31	9.51978	Protein kinase C-like, phorbol ester/diacylglycerol-binding domain	https://www.ebi.ac.uk/interpro/entry/InterPro/IPR002219	GO:0046834 GO:0045746 GO:0005096 GO:0051321
0.00615212	4	31	9.51978	Six-bladed beta-propeller, TolB-like	https://www.ebi.ac.uk/interpro/entry/InterPro/IPR011042	GO:0015918 GO:0010008 GO:0030334 GO:0005201
0.00615212	4	31	9.51978	Low-density lipoprotein receptor domain class A	http://pfam.xfam.org/family/PF00057	GO:0015918 GO:0010008 GO:0030335 GO:0030334
0.0062633	3	14	15.8096	Mixed, incl. p21-rho-binding domain, and ephrin		GO:0003824 GO:0007254 GO:0048013
0.0062633	3	14	15.8096	Tubulin, conserved site	https://www.ebi.ac.uk/interpro/entry/InterPro/IPR017975	GO:0051642 GO:0032465 GO:0031122
0.00662078	7	112	4.61115	Mixed, incl. protein tyrosine kinase, and protein phosphatase 2c		GO:0007268 GO:0050807 GO:0008022 GO:0000165 GO:0031647 GO:0045824 GO:0007269
0.00680279	4	32	9.22229	Mixed, incl. deoxyribonuclease ii, and abc transporter a		GO:0004175 GO:0043231 GO:0001786 GO:0005524
0.00680279	4	32	9.22229	Mixed, incl. integrin domain superfamily, and laminin-type epidermal growth factor-like domai		GO:0005198 GO:0005201 GO:0005604 GO:0030054
0.00725629	7	114	4.53025	Mostly uncharacterized, incl. acyltransferase, and cdp-alcohol phosphatidyltransferase		GO:0042803 GO:0007029 GO:0042802 GO:0032049 GO:0005811 GO:0046834 GO:0003990
0.00737746	5	56	6.58735	Mixed, incl. autophagy, and vacuolar protein 14 c-terminal fig4p binding		GO:0000045 GO:0016236 GO:0009267 GO:0006914 GO:0005776
0.00740567	3	15	14.7557	Mixed, incl. nuclear hormone receptor, and lipase, eukaryotic		GO:0016239 GO:0000981 GO:0019216
0.00740567	6	84	5.26988	Mixed, incl. serine/threonine-protein kinase, active site, and dual specificity protein phosphatase domain		GO:0007268 GO:0050807 GO:0008022 GO:0000165 GO:0045824 GO:0007269
0.00740567	4	33	8.94283	Mixed, incl. jnk-interacting protein 3/4, and dual specificity phosphatase, catalytic domain		GO:0007268 GO:0050807 GO:0008022 GO:0000165
0.00740567	3	15	14.7557	Mixed, incl. lim and senescent cell antigen-like-containing domain protein 1, and parvin		GO:0045216 GO:0007160 GO:0031901
0.00740567	3	15	14.7557	Mixed, incl. ptpa superfamily, and heat repeat		GO:0000159 GO:0007052 GO:0005737
0.00740567	3	15	14.7557	Wnt signaling pathway		GO:0060070 GO:0009948 GO:0023019
0.00740567	3	15	14.7557	PAZ domain	http://pfam.xfam.org/family/PF02170	GO:0043186 GO:0035198 GO:0000932
0.00740567	3	15	14.7557	Leucine rich repeats (6 copies)	http://pfam.xfam.org/family/PF13306	GO:0005615 GO:0007179 GO:0002064
0.00771153	5	57	6.47178	Mixed, incl. myosin head (motor domain), and troponin		GO:0007283 GO:0006936 GO:0000146 GO:0030240 GO:0031672
0.00771153	2	4	36.8892	Actin, conserved site	https://www.ebi.ac.uk/interpro/entry/InterPro/IPR004001	GO:0016331 GO:0045179
0.00771153	2	4	36.8892	P-type ATPase, subfamily IIB	https://www.ebi.ac.uk/interpro/entry/InterPro/IPR006408	GO:0002119 GO:0005516
0.00771153	2	4	36.8892	Argonaute, linker 1 domain	https://www.ebi.ac.uk/interpro/entry/InterPro/IPR014811	GO:0035198 GO:0000932
0.00771153	2	4	36.8892	Argonaute linker 2 domain	https://www.ebi.ac.uk/interpro/entry/InterPro/IPR032472	GO:0035198 GO:0000932
0.00771153	2	4	36.8892	Protein argonaute, N-terminal	https://www.ebi.ac.uk/interpro/entry/InterPro/IPR032474	GO:0035198 GO:0000932
0.00771153	6	85	5.20788	Leucine-rich repeat domain superfamily	https://www.ebi.ac.uk/interpro/entry/InterPro/IPR032675	GO:0005615 GO:0007015 GO:0071711 GO:0008543 GO:0007179 GO:0002064
0.00771153	2	4	36.8892	SEA domain	http://pfam.xfam.org/family/PF01390	GO:0031012 GO:0005882
0.00771153	2	4	36.8892	7tm Chemosensory receptor	http://pfam.xfam.org/family/PF08395	GO:0007186 GO:0009411
0.00771153	2	4	36.8892	Argonaute linker 1 domain	http://pfam.xfam.org/family/PF08699	GO:0035198 GO:0000932
0.00771153	2	4	36.8892	Coagulation Factor Xa inhibitory site	http://pfam.xfam.org/family/PF14670	GO:0015918 GO:0007399
0.00771153	2	4	36.8892	Domain found in sea urchin sperm protein, enterokinase, agrin	http://smart.embl-heidelberg.de/smart/do_annotation.pl?BLAST=DUMMY&DOMAIN=SM00200	GO:0031012 GO:0005882
0.00771153	2	4	36.8892	This region is found in argonaute [PUBMED:16216572] proteins and often co-occurs with BAG (SM00264) and Piwi (SM00950).	http://smart.embl-heidelberg.de/smart/do_annotation.pl?BLAST=DUMMY&DOMAIN=SM01163	GO:0035198 GO:0000932
0.00796039	4	34	8.6798	Mixed, incl. myosin, and troponin		GO:0006936 GO:0000146 GO:0030240 GO:0031672
0.00802741	5	58	6.3602	Mixed, incl. intermediate filament protein, and calponin homology domain		GO:0015630 GO:0051647 GO:0034399 GO:0007165 GO:0009925
0.00802741	5	58	6.3602	50S ribosome-binding GTPase	http://pfam.xfam.org/family/PF01926	GO:0048259 GO:0032008 GO:0042127 GO:0048786 GO:0000226
0.00849401	3	16	13.8334	Troponin, and Myosin tail		GO:0006936 GO:0000146 GO:0030240
0.00849401	3	16	13.8334	Mixed, incl. gt10-like superfamily, and hexosaminidase d-like		GO:0006487 GO:0005975 GO:0043229
0.00849401	3	16	13.8334	Tubulin/FtsZ, GTPase domain	https://www.ebi.ac.uk/interpro/entry/InterPro/IPR003008	GO:0051642 GO:0032465 GO:0031122
0.00849401	3	16	13.8334	RNA-mediated gene silencing		GO:0043186 GO:0035198 GO:0000932
0.00855018	5	59	6.2524	Von willebrand factor a-like domain superfamily	https://www.ebi.ac.uk/interpro/entry/InterPro/IPR036465	GO:0031012 GO:0005882 GO:0005604 GO:0007399 GO:0006511
0.00863969	4	35	8.43181	Low-density lipoprotein (LDL) receptor class A repeat	https://www.ebi.ac.uk/interpro/entry/InterPro/IPR002172	GO:0015918 GO:0010008 GO:0030335 GO:0030334
0.00863969	4	35	8.43181	LDL receptor-like superfamily	https://www.ebi.ac.uk/interpro/entry/InterPro/IPR036055	GO:0015918 GO:0010008 GO:0030335 GO:0030334
0.00958946	4	36	8.19759	G-protein beta WD-40 repeat	https://www.ebi.ac.uk/interpro/entry/InterPro/IPR020472	GO:0000281 GO:0051568 GO:0007018 GO:0048666
0.00992574	3	17	13.0197	Mostly uncharacterized, incl. serine proteases, trypsin domain, and dc-stamp-like protein		GO:0030317 GO:0007286 GO:0007338
0.00992574	3	17	13.0197	Tubulin/FtsZ family, GTPase domain	http://pfam.xfam.org/family/PF00091	GO:0051642 GO:0032465 GO:0031122
0.0103942	5	62	5.94986	SH3 domain		GO:0007281 GO:0010212 GO:0072583 GO:0005903 GO:0045746
0.011003	2	5	29.5113	Mixed, incl. centrosomal protein spd-2/cep192, and centriolar protein sas n-terminal		GO:0005814 GO:0000242
0.011003	2	5	29.5113	JNK-interacting protein 3/4, and Mitogen-activated protein (MAP) kinase, JNK		GO:0008022 GO:0000165
0.011003	2	5	29.5113	Mixed, incl. ctd small rna polymerase ii polypeptide a phosphatase-like, and zinc-binding domain present in lin-11, isl-1, mec-3.		GO:0030239 GO:0008092
0.011003	2	5	29.5113	Mo25-like, and Kinase-like		GO:0035418 GO:0030010
0.011003	2	5	29.5113	Ligated ion channel L-glutamate- and glycine-binding site, and L27-1		GO:0009612 GO:0007626
0.011003	6	94	4.70925	Mixed, incl. mitochondrion, and rhomboid family		GO:0034599 GO:0031966 GO:0000151 GO:0005743 GO:0005741 GO:0030968
0.011003	5	63	5.85542	Mixed, incl. mitochondrion, and mitochondrial intermembrane space import and assembly protein 40		GO:0034599 GO:0031966 GO:0000151 GO:0005743 GO:0005741
0.011003	2	5	29.5113	Mitochondrial inner membrane protein, and Apolipoprotein O		GO:0005743 GO:0005741
0.011003	2	5	29.5113	Potassium channel, voltage-dependent, EAG/ELK/ERG, and Potassium channel, voltage dependent, Kv1		GO:0005267 GO:0005244
0.011003	2	5	29.5113	Mixed, incl. calmodulin, and voltage gated calcium channel iq domain		GO:0032880 GO:0044325
0.011003	2	5	29.5113	Mixed, incl. glycosyltransferase 61, and beta-n-acetylglucosaminidase		GO:0006112 GO:0004722
0.011003	2	5	29.5113	Mixed, incl. nab family, and protein hunchback		GO:0000977 GO:0003697
0.011003	2	5	29.5113	Mixed, incl. mid domain of argonaute, and b-box zinc finger		GO:0035198 GO:0000956
0.011003	2	5	29.5113	Mixed, incl. chaperone dnak, and chaperonin cpn60		GO:0008134 GO:0042147
0.011003	2	5	29.5113	ADP/ATP carrier protein, eucaryote, and Cyclophilin-type peptidyl-prolyl cis-trans isomerase		GO:0007005 GO:0005739
0.011003	3	18	12.2964	Mixed, incl. rad9, and brca1 c terminus (brct) domain		GO:0000723 GO:0007004 GO:0007049
0.011003	5	63	5.85542	Mixed, incl. cyclin-like superfamily, and m-phase inducer phosphatase		GO:0045842 GO:0008283 GO:0008088 GO:0009791 GO:0019005
0.011003	2	5	29.5113	Ubiquitin-conjugating enzyme, active site, and Anaphase-promoting complex subunit 11		GO:0050905 GO:0031625
0.011003	2	5	29.5113	Mixed, incl. nude family, and lis1, n-terminal		GO:0007018 GO:0000776
0.011003	2	5	29.5113	Wnt	https://www.ebi.ac.uk/interpro/entry/InterPro/IPR005817	GO:0060070 GO:0009948
0.011003	3	18	12.2964	Small GTPase superfamily, ARF/SAR type	https://www.ebi.ac.uk/interpro/entry/InterPro/IPR006689	GO:0048259 GO:0012505 GO:0048786
0.011003	2	5	29.5113	Beta-catenin	https://www.ebi.ac.uk/interpro/entry/InterPro/IPR013284	GO:0045294 GO:0001934
0.011003	2	5	29.5113	Dishevelled-related protein	https://www.ebi.ac.uk/interpro/entry/InterPro/IPR015506	GO:0030971 GO:0023019
0.011003	2	5	29.5113	Wnt protein, conserved site	https://www.ebi.ac.uk/interpro/entry/InterPro/IPR018161	GO:0060070 GO:0009948
0.011003	2	5	29.5113	Wnt, C-terminal domain	https://www.ebi.ac.uk/interpro/entry/InterPro/IPR043158	GO:0060070 GO:0009948
0.011003	2	5	29.5113	Wnt family	http://pfam.xfam.org/family/PF00110	GO:0060070 GO:0009948
0.011003	2	5	29.5113	Armadillo/beta-catenin-like repeat	http://pfam.xfam.org/family/PF00514	GO:0045296 GO:0045294
0.011003	2	5	29.5113	Argonaute linker 2 domain	http://pfam.xfam.org/family/PF16488	GO:0035198 GO:0000932
0.011003	2	5	29.5113	Found in wnt-1	http://smart.embl-heidelberg.de/smart/do_annotation.pl?BLAST=DUMMY&DOMAIN=SM00097	GO:0060070 GO:0009948
0.011003	3	18	12.2964	Domain with 2 conserved Trp (W) residues	http://smart.embl-heidelberg.de/smart/do_annotation.pl?BLAST=DUMMY&DOMAIN=SM00456	GO:0004842 GO:0005884 GO:0016604
0.0115031	4	39	7.56701	Von willebrand factor (vwf) type a domain	http://smart.embl-heidelberg.de/smart/do_annotation.pl?BLAST=DUMMY&DOMAIN=SM00327	GO:0031012 GO:0005882 GO:0005604 GO:0007399
0.0115207	5	65	5.67526	Pleckstrin homology domain	https://www.ebi.ac.uk/interpro/entry/InterPro/IPR001849	GO:0045746 GO:0050839 GO:0007160 GO:0005770 GO:0008017
0.0115207	5	65	5.67526	HAD superfamily	https://www.ebi.ac.uk/interpro/entry/InterPro/IPR023214	GO:0002119 GO:0031490 GO:0006937 GO:0005794 GO:0005516
0.0117665	7	129	4.00348	Mixed, incl. acyltransferase, and lipid metabolism		GO:0042803 GO:0007029 GO:0042802 GO:0032049 GO:0005811 GO:0046834 GO:0003990
0.0124583	4	40	7.37783	Mixed, incl. myc-type, basic helix-loop-helix (bhlh) domain, and pou-specific domain		GO:0048477 GO:0046982 GO:0000781 GO:0000122
0.01296	8	168	3.51325	WD40 repeats	http://smart.embl-heidelberg.de/smart/do_annotation.pl?BLAST=DUMMY&DOMAIN=SM00320	GO:0000045 GO:0045842 GO:0000281 GO:0051568 GO:0007346 GO:0007018 GO:0048666 GO:0006364
0.0135586	4	41	7.19789	Isomerase		GO:0003756 GO:0004518 GO:0045454 GO:0031616
0.0140643	3	20	11.0667	Mixed, incl. nhl repeat, subgroup, and zinc finger c-x8-c-x5-c-x3-h type (and similar)		GO:0000977 GO:0000932 GO:0003697
0.0140643	3	20	11.0667	WW domain	https://www.ebi.ac.uk/interpro/entry/InterPro/IPR001202	GO:0004842 GO:0005884 GO:0016604
0.0140643	3	20	11.0667	Kinesin motor domain, conserved site	https://www.ebi.ac.uk/interpro/entry/InterPro/IPR019821	GO:0008569 GO:0005871 GO:0005635
0.0140643	3	20	11.0667	WW domain superfamily	https://www.ebi.ac.uk/interpro/entry/InterPro/IPR036020	GO:0004842 GO:0005884 GO:0016604
0.0145635	5	69	5.34626	SH3-like domain superfamily	https://www.ebi.ac.uk/interpro/entry/InterPro/IPR036028	GO:0007281 GO:0010212 GO:0072583 GO:0005903 GO:0045746
0.0146122	4	42	7.02651	Mixed, incl. gnt-i family, and gt10-like superfamily		GO:0006487 GO:0005975 GO:0043229 GO:0006486
0.0151566	2	6	24.5928	Mixed, incl. high mobility group box domain, and fork head domain conserved site 2		GO:0048477 GO:0000122
0.0151566	2	6	24.5928	Mixed, incl. lipase, eukaryotic, and fork head domain conserved site1		GO:0016239 GO:0000981
0.0151566	2	6	24.5928	Mixed, incl. arp2/3 complex subunit 2/4, and actin-related protein 3		GO:0031252 GO:0016331
0.0151566	2	6	24.5928	Rabaptin, and VPS9 domain		GO:0005768 GO:0032266
0.0151566	2	6	24.5928	Mixed, incl. slbp, rna-binding domain superfamily, and exonuclease		GO:0003730 GO:0070883
0.0151566	2	6	24.5928	Nucleoside phosphatase GDA1/CD39	https://www.ebi.ac.uk/interpro/entry/InterPro/IPR000407	GO:0030659 GO:0003924
0.0151566	2	6	24.5928	Nuclear hormone receptor family 5	https://www.ebi.ac.uk/interpro/entry/InterPro/IPR016355	GO:0008406 GO:0045471
0.0151566	2	6	24.5928	EGF domain	https://www.ebi.ac.uk/interpro/entry/InterPro/IPR024731	GO:0005201 GO:0031012
0.0151566	2	6	24.5928	Extracellular matrix		GO:0060070 GO:0009948
0.0151566	2	6	24.5928	Leucine rich repeat N-terminal domain	http://smart.embl-heidelberg.de/smart/do_annotation.pl?BLAST=DUMMY&DOMAIN=SM00013	GO:0071711 GO:0007179
0.0151566	2	6	24.5928	Armadillo/beta-catenin-like repeats	http://smart.embl-heidelberg.de/smart/do_annotation.pl?BLAST=DUMMY&DOMAIN=SM00185	GO:0045296 GO:0045294
0.0153132	3	21	10.5398	Mixed, incl. camsap ch domain, and plakin		GO:0015630 GO:0051647 GO:0009925
0.0153132	3	21	10.5398	Mixed, incl. mitochondrion inner membrane, and glutathione s-transferase, c-terminal domain		GO:0031966 GO:0005743 GO:0005741
0.0153132	4	43	6.8631	Mixed, incl. potassium transport, and potassium channel domain		GO:0006813 GO:0048149 GO:0005267 GO:0005244
0.0153132	3	21	10.5398	Mixed, incl. calcium channel, and voltage-dependent calcium channel, l-type, beta subunit		GO:0032880 GO:0051899 GO:0044325
0.0153132	3	21	10.5398	Mixed, incl. cyclin, and e2f-dp heterodimerization region		GO:0045842 GO:0009791 GO:0019005
0.0153132	4	43	6.8631	ATPase, AAA-type, core	https://www.ebi.ac.uk/interpro/entry/InterPro/IPR003959	GO:0000785 GO:0006469 GO:0045931 GO:0030968
0.0153132	3	21	10.5398	Carboxylesterase type B, active site	https://www.ebi.ac.uk/interpro/entry/InterPro/IPR019826	GO:0042803 GO:0042802 GO:0003990
0.0153132	3	21	10.5398	Ligand-gated ion channel		GO:0009612 GO:0007274 GO:0007626
0.0153132	3	21	10.5398	Leucine Rich Repeat	http://pfam.xfam.org/family/PF00560	GO:0005615 GO:0007179 GO:0002064
0.0163595	4	44	6.70712	Mixed, incl. kinesin motor domain, and kinesin-like protein		GO:0005096 GO:0000922 GO:0005635 GO:0008017
0.0164642	5	72	5.12349	Calcineurin-like phosphoesterase	http://pfam.xfam.org/family/PF00149	GO:0000159 GO:0007052 GO:0031965 GO:0005509 GO:0005737
0.017238	3	22	10.0607	Mixed, incl. troponin, and myosin tail		GO:0006936 GO:0000146 GO:0030240
0.017238	3	22	10.0607	Mixed, incl. anth domain, and dynamin central domain		GO:0072583 GO:0048488 GO:0007010
0.017238	3	22	10.0607	Mixed, incl. ptpa superfamily, and heat, type 2		GO:0000159 GO:0007052 GO:0005737
0.017238	3	22	10.0607	ATPase, AAA-type, conserved site	https://www.ebi.ac.uk/interpro/entry/InterPro/IPR003960	GO:0006469 GO:0045931 GO:0030968
0.017238	3	22	10.0607	Low-density lipoprotein (LDL) receptor class A, conserved site	https://www.ebi.ac.uk/interpro/entry/InterPro/IPR023415	GO:0015918 GO:0010008 GO:0030334
0.0174476	4	45	6.55807	Mixed, incl. cdp-alcohol phosphatidyltransferase, and choline/ethanolamine kinase		GO:0042803 GO:0042802 GO:0032049 GO:0003990
0.0174476	4	45	6.55807	SH2 domain	http://pfam.xfam.org/family/PF00017	GO:0007517 GO:0010212 GO:0045746 GO:0007286
0.0182122	5	74	4.98502	Calcineurin-like phosphoesterase domain, ApaH type	https://www.ebi.ac.uk/interpro/entry/InterPro/IPR004843	GO:0000159 GO:0007052 GO:0031965 GO:0005509 GO:0005737
0.0188234	4	46	6.41551	ATPase, nucleotide binding domain	https://www.ebi.ac.uk/interpro/entry/InterPro/IPR043129	GO:0031252 GO:0016331 GO:0042147 GO:0045179
0.0196028	2	7	21.0795	Mixed, incl. pbc domain, and homeobox protein, antennapedia type, conserved site		GO:0007498 GO:0051302
0.0196028	2	7	21.0795	Fz domain, and Wnt		GO:0060070 GO:0016477
0.0196028	2	7	21.0795	Mixed, incl. beta-catenin, and transcription factor tcf/lef		GO:0003713 GO:0035035
0.0196028	2	7	21.0795	Mixed, incl. plakin, and ckk domain		GO:0015630 GO:0009925
0.0196028	2	7	21.0795	Nucleoside phosphatase GDA1/CD39, and IMP dehydrogenase/GMP reductase		GO:0030659 GO:0003924
0.0196028	2	7	21.0795	Cation transporter/ATPase, N-terminus, and Cation transporting ATPase, C-terminus		GO:0002119 GO:0005794
0.0196028	2	7	21.0795	Ionotropic glutamate receptor, metazoa	https://www.ebi.ac.uk/interpro/entry/InterPro/IPR001508	GO:0009612 GO:0007626
0.0196028	2	7	21.0795	Death-like domain superfamily	https://www.ebi.ac.uk/interpro/entry/InterPro/IPR011029	GO:0004175 GO:0005524
0.0212494	3	24	9.22229	Mixed, incl. glycogen metabolism, and ef hand		GO:0045664 GO:0031965 GO:0005509
0.0212494	3	24	9.22229	AAA ATPase, AAA+ lid domain	https://www.ebi.ac.uk/interpro/entry/InterPro/IPR041569	GO:0000785 GO:0045931 GO:0030968
0.0212494	3	24	9.22229	Potassium transport		GO:0005267 GO:0005244 GO:0006937
0.0212494	4	48	6.14819	Protein phosphatase		GO:0004721 GO:0007517 GO:0031965 GO:0005912
0.0212494	3	24	9.22229	Alpha/beta hydrolase fold	http://pfam.xfam.org/family/PF07859	GO:0042803 GO:0042802 GO:0003990
0.0226158	4	49	6.02272	Mixed, incl. dwarfin, and transforming growth factor-beta-related		GO:0007179 GO:0030199 GO:0032968 GO:0005102
0.0226158	4	49	6.02272	Mixed, incl. palmitate, and deoxyribonuclease ii		GO:0004175 GO:0043231 GO:0001786 GO:0005524
0.0226158	4	49	6.02272	Secreted		GO:0005576 GO:0060070 GO:0009948 GO:0005102
0.0232344	7	150	3.44299	WD40 repeat	https://www.ebi.ac.uk/interpro/entry/InterPro/IPR001680	GO:0000045 GO:0000281 GO:0051568 GO:0007346 GO:0007018 GO:0048666 GO:0006364
0.0235514	3	25	8.8534	Mixed, incl. potassium channel, and recoverin family		GO:0048149 GO:0005267 GO:0005244
0.0240503	5	80	4.61115	Metallo-dependent phosphatase-like	https://www.ebi.ac.uk/interpro/entry/InterPro/IPR029052	GO:0000159 GO:0007052 GO:0031965 GO:0005509 GO:0005737
0.0240672	4	50	5.90227	Mixed, incl. emp24/gp25l/p24 family/gold, and signal recognition particle receptor beta subunit		GO:0048259 GO:0012505 GO:0008593 GO:0000226
0.0247653	2	8	18.4446	Mixed, incl. tfg box, and boule/daz family		GO:0003729 GO:0048027
0.0247653	2	8	18.4446	ADP/ATP carrier protein, eucaryote	https://www.ebi.ac.uk/interpro/entry/InterPro/IPR002113	GO:0007005 GO:0005739
0.0247653	2	8	18.4446	P21-Rho-binding domain	http://pfam.xfam.org/family/PF00786	GO:0007281 GO:0007254
0.0247653	2	8	18.4446	Tetratricopeptide repeat	http://pfam.xfam.org/family/PF13424	GO:0006112 GO:0051879
0.0257038	6	116	3.81612	Mixed, incl. tyrosine-protein kinase, active site, and sh2 domain superfamily		GO:0009898 GO:0007517 GO:0016323 GO:0008543 GO:0048546 GO:0051321
0.0257038	3	26	8.51288	Mixed, incl. cyclin, and cyclin-dependent kinase inhibitor		GO:0045842 GO:0009791 GO:0019005
0.0257038	3	26	8.51288	Kinesin-like protein	https://www.ebi.ac.uk/interpro/entry/InterPro/IPR027640	GO:0005871 GO:0005635 GO:0008017
0.0257038	3	26	8.51288	Von willebrand factor type a domain	http://pfam.xfam.org/family/PF13519	GO:0031012 GO:0005882 GO:0007399
0.026099	5	82	4.49868	Mixed, incl. emp24/gp25l/p24 family/gold, and protein transport		GO:0001558 GO:0048259 GO:0012505 GO:0008593 GO:0000226
0.028163	3	27	8.19759	Mixed, incl. formin, fh2 domain, and myosin tail		GO:0032154 GO:0031430 GO:0005826
0.028163	3	27	8.19759	Mixed, incl. notch protein, and guanylate kinase homologues.		GO:0005080 GO:0045177 GO:0005882
0.028163	3	27	8.19759	Mixed, incl. autophagy, and autophagy-related protein 2		GO:0016236 GO:0006914 GO:0005776
0.0304729	2	9	16.3952	Protein kinase, C-terminal	https://www.ebi.ac.uk/interpro/entry/InterPro/IPR017892	GO:0006412 GO:0031430
0.0304729	2	9	16.3952	Protein kinase C terminal domain	http://pfam.xfam.org/family/PF00433	GO:0006412 GO:0031430
0.0305419	6	121	3.65843	WD domain, G-beta repeat	http://pfam.xfam.org/family/PF00400	GO:0000045 GO:0000281 GO:0051568 GO:0007346 GO:0007018 GO:0048666
0.0307904	3	28	7.90482	Developmental protein		GO:0060070 GO:0009948 GO:0051302
0.0307904	3	28	7.90482	Potassium		GO:0005267 GO:0005244 GO:0006937
0.0310084	8	201	2.93645	WD40/YVTN repeat-like-containing domain superfamily	https://www.ebi.ac.uk/interpro/entry/InterPro/IPR015943	GO:0000045 GO:0045842 GO:0000281 GO:0051568 GO:0007346 GO:0007018 GO:0048666 GO:0006364
0.0318863	22	906	1.79153	Zinc		GO:0000977 GO:0000724 GO:0010008 GO:0005576 GO:0016573 GO:0007586 GO:0045216 GO:0030239 GO:0045746 GO:0003723 GO:0008406 GO:0001709 GO:0016607 GO:0003682 GO:0045471 GO:0031647 GO:0070883 GO:0030182 GO:0045892 GO:0030728 GO:0000139 GO:0051321
0.0323281	5	87	4.24013	Cell membrane		GO:0009898 GO:0009612 GO:0007274 GO:0050909 GO:0005231
0.0335976	3	29	7.63224	Mixed, incl. pou-specific domain, and homeobox, conserved site		GO:0048477 GO:0000781 GO:0000122
0.0335976	3	29	7.63224	Mixed, incl. anth domain, and eh domain		GO:0072583 GO:0048488 GO:0007010
0.033682	4	56	5.26988	Mixed, incl. glycosidase, and gnt-i family		GO:0006487 GO:0005975 GO:0043229 GO:0006486
0.033682	4	56	5.26988	Mostly uncharacterized, incl. brct domain superfamily, and rad9		GO:0000724 GO:0000723 GO:0007004 GO:0007049
0.0357986	2	10	14.7557	Mixed, incl. zyg-1, polo box domain 1, and suz domain		GO:0005814 GO:0000242
0.0357986	2	10	14.7557	Mixed, incl. smooth muscle protein/calponin, and alpha-catenin/vinculin-like superfamily		GO:0001725 GO:0045179
0.0357986	2	10	14.7557	Mixed, incl. rcsd region, and pkhg1/2/3, pleckstrin homology (ph) domain		GO:0030239 GO:0008092
0.0357986	2	10	14.7557	Ionotropic glutamate receptor, and L27-1		GO:0009612 GO:0007626
0.0357986	2	10	14.7557	Mixed, incl. ubiquinone biosynthesis, and ubib domain, adck3-like		GO:0006744 GO:0030534
0.0357986	2	10	14.7557	Mixed, incl. mitochondrial inner membrane protein, and protein qil1		GO:0005743 GO:0005741
0.0357986	2	10	14.7557	Mixed, incl. clec16a/tt9, n-terminal, and glycosyltransferase 61		GO:0006112 GO:0004722
0.0357986	2	10	14.7557	Mixed, incl. leucine rich repeats (6 copies), and thyroglobulin type-1 repeat		GO:0005615 GO:0002064
0.0357986	2	10	14.7557	Mixed, incl. rna dependent rna polymerase, and paz domain superfamily		GO:0035197 GO:0000175
0.0357986	5	90	4.0988	Mixed, incl. rna-binding, and not2/not3/not5		GO:0034046 GO:0000290 GO:0010608 GO:0003729 GO:0048027
0.0357986	2	10	14.7557	Cyclin, and E2F-DP heterodimerization region		GO:0045842 GO:0009791
0.0357986	2	10	14.7557	Mixed, incl. proteasomal atpase ob c-terminal domain, and proteasome component (pci) domain		GO:0031398 GO:0006511
0.0357986	5	90	4.0988	Zinc finger, RING-type	https://www.ebi.ac.uk/interpro/entry/InterPro/IPR001841	GO:0000724 GO:0010008 GO:0001709 GO:0031647 GO:0000139
0.0357986	2	10	14.7557	LIS1 homology motif	https://www.ebi.ac.uk/interpro/entry/InterPro/IPR006594	GO:0007018 GO:0048666
0.0357986	2	10	14.7557	Fork head domain conserved site 2	https://www.ebi.ac.uk/interpro/entry/InterPro/IPR030456	GO:0000981 GO:0000122
0.0358715	7	166	3.11113	Armadillo-like helical	https://www.ebi.ac.uk/interpro/entry/InterPro/IPR011989	GO:0003713 GO:0045296 GO:0045294 GO:0010608 GO:0001934 GO:0003777 GO:0005826
0.0388206	3	31	7.13984	Mixed, incl. diacylglycerol kinase, and diacylglycerol acyltransferase		GO:0007029 GO:0005811 GO:0046834
0.0402586	6	130	3.40515	Mixed, incl. monooxygenase, and cytochrome p450		GO:0008757 GO:0007274 GO:0008356 GO:0006744 GO:0031072 GO:0030534
0.0410903	4	60	4.91856	Mixed, incl. sh2 domain, and tyrosine-protein kinase, catalytic domain		GO:0009898 GO:0007517 GO:0016323 GO:0048546
0.0411563	2	11	13.4142	Mixed, incl. rho-associated protein kinase let-502, and myosin tail		GO:0032154 GO:0031430
0.0411563	2	11	13.4142	Mixed, incl. arp2/3 complex subunit 2/4, and actin		GO:0031252 GO:0016331
0.0411563	3	32	6.91672	Mixed, incl. protein phosphatase 2a, regulatory b subunit, b56, and ptpa superfamily		GO:0000159 GO:0007052 GO:0005737
0.0411563	2	11	13.4142	Mixed, incl. mo25-like, and protein of unknown function (duf1241)		GO:0035418 GO:0030010
0.0411563	2	11	13.4142	Mostly uncharacterized, incl. autophagy-related protein 11, and autophagy-related protein 101		GO:0016236 GO:0006914
0.0411563	2	11	13.4142	Mixed, incl. fes cluster biogenesis, and frataxin		GO:0042542 GO:0006879
0.0411563	3	32	6.91672	Mixed, incl. potassium channel, and potassium channel, calcium-activated, sk		GO:0048149 GO:0005267 GO:0005244
0.0411563	2	11	13.4142	Potassium channel		GO:0005267 GO:0005244
0.0411563	3	32	6.91672	Mixed, incl. slc12a transporter family, and hco3- transporter family		GO:0006821 GO:0004674 GO:0015108
0.0411563	2	11	13.4142	DnaJ C terminal domain, and MreB/Mbl protein		GO:0008134 GO:0042147
0.0411563	2	11	13.4142	Mixed, incl. m-phase inducer phosphatase, and 14-3-3 domain		GO:0008283 GO:0008088
0.0411563	2	11	13.4142	CRIB domain	https://www.ebi.ac.uk/interpro/entry/InterPro/IPR000095	GO:0007281 GO:0007254
0.0411563	3	32	6.91672	Calponin homology domain	https://www.ebi.ac.uk/interpro/entry/InterPro/IPR001715	GO:0051647 GO:0045746 GO:0031901
0.0411563	2	11	13.4142	Alpha tubulin	https://www.ebi.ac.uk/interpro/entry/InterPro/IPR002452	GO:0051642 GO:0032465
0.0411563	7	171	3.02017	Zinc finger, RING/FYVE/PHD-type	https://www.ebi.ac.uk/interpro/entry/InterPro/IPR013083	GO:0000724 GO:0010008 GO:0016573 GO:0001709 GO:0031647 GO:0035176 GO:0000139
0.0411563	2	11	13.4142	Chromo domain	https://www.ebi.ac.uk/interpro/entry/InterPro/IPR023780	GO:0045595 GO:0001709
0.0411563	2	11	13.4142	Ligated ion channel L-glutamate- and glycine-binding site	http://pfam.xfam.org/family/PF10613	GO:0009612 GO:0007626
0.0411563	2	11	13.4142	Lissencephaly type-1-like homology motif	http://smart.embl-heidelberg.de/smart/do_annotation.pl?BLAST=DUMMY&DOMAIN=SM00667	GO:0007018 GO:0048666
0.0411563	2	11	13.4142	Tubulin/FtsZ family, C-terminal domain	http://smart.embl-heidelberg.de/smart/do_annotation.pl?BLAST=DUMMY&DOMAIN=SM00865	GO:0032465 GO:0031122
0.0417764	4	61	4.83792	Src homology 2 domains	http://smart.embl-heidelberg.de/smart/do_annotation.pl?BLAST=DUMMY&DOMAIN=SM00252	GO:0007517 GO:0010212 GO:0045746 GO:0007286
0.0439368	3	33	6.70712	Mixed, incl. autophagy, and autophagy-related protein 3		GO:0016236 GO:0006914 GO:0005776
0.0439368	3	33	6.70712	Nuclear hormone receptor	https://www.ebi.ac.uk/interpro/entry/InterPro/IPR001723	GO:0008406 GO:0045471 GO:0019216
0.0457112	6	135	3.27904	WD repeat		GO:0000281 GO:0051568 GO:0007346 GO:0007018 GO:0048666 GO:0006364
0.0463566	4	63	4.68434	Mostly uncharacterized, incl. integrin domain superfamily, and laminin-type epidermal growth factor-like domai		GO:0005198 GO:0005201 GO:0005604 GO:0030054
0.0472002	3	34	6.50985	CH domain superfamily	https://www.ebi.ac.uk/interpro/entry/InterPro/IPR036872	GO:0051647 GO:0045746 GO:0031901
0.0472002	3	34	6.50985	Thiol protease		GO:0071108 GO:0004175 GO:0005764
0.0472002	3	34	6.50985	TPR repeat	http://pfam.xfam.org/family/PF13414	GO:0006112 GO:0051879 GO:0000209
0.0472002	3	34	6.50985	Tetratricopeptide repeats	http://smart.embl-heidelberg.de/smart/do_annotation.pl?BLAST=DUMMY&DOMAIN=SM00028	GO:0006112 GO:0051879 GO:0000209
0.047733	2	12	12.2964	Fork head domain	https://www.ebi.ac.uk/interpro/entry/InterPro/IPR001766	GO:0000981 GO:0000122
0.047733	2	12	12.2964	CAMSAP CH domain	http://pfam.xfam.org/family/PF11971	GO:0045746 GO:0031901
0.0480644	4	64	4.61115	SH2 domain superfamily	https://www.ebi.ac.uk/interpro/entry/InterPro/IPR036860	GO:0007517 GO:0010212 GO:0045746 GO:0007286
0.048942	7	179	2.88519	Mixed, incl. lipid metabolism, and phospholipase b1, membrane-associated		GO:0042803 GO:0007029 GO:0042802 GO:0032049 GO:0005811 GO:0046834 GO:0003990
0.0507958	6	139	3.18468	Nucleotide-binding alpha-beta plait domain superfamily	https://www.ebi.ac.uk/interpro/entry/InterPro/IPR012677	GO:0051170 GO:0034046 GO:0032956 GO:0004518 GO:0007010 GO:0003729
0.0527834	7	182	2.83763	Mixed, incl. protein phosphatase 2a homologues, catalytic domain., and protein phosphatase 2a, regulatory b subunit, b56		GO:0004721 GO:0000159 GO:0007052 GO:0045664 GO:0031965 GO:0005509 GO:0005737
0.0539567	3	36	6.14819	Mixed, incl. homeobox kn domain, and pax family		GO:0048859 GO:0007498 GO:0051302
0.0539954	2	13	11.3505	Mixed, incl. presenilin, c-terminal, and disintegrin		GO:0007219 GO:0001708
0.0539954	2	13	11.3505	Mixed, incl. ka1 domain/ssp2, c-terminal, and asc domain superfamily		GO:0008285 GO:0006351
0.0539954	2	13	11.3505	Mixed, incl. fatc domain, and brca1 c terminus (brct) domain		GO:0007004 GO:0007049
0.0539954	2	13	11.3505	Ionotropic glutamate receptor	https://www.ebi.ac.uk/interpro/entry/InterPro/IPR001320	GO:0009612 GO:0007626
0.0539954	7	183	2.82212	WD40-repeat-containing domain superfamily	https://www.ebi.ac.uk/interpro/entry/InterPro/IPR036322	GO:0000045 GO:0045842 GO:0000281 GO:0051568 GO:0007346 GO:0007018 GO:0048666
0.0539954	2	13	11.3505	Lipoprotein		GO:0050909 GO:0005776
0.0539954	2	13	11.3505	Forkhead domain	http://pfam.xfam.org/family/PF00250	GO:0000981 GO:0000122
0.0539954	2	13	11.3505	Chromo (CHRromatin Organisation MOdifier) domain	http://pfam.xfam.org/family/PF00385	GO:0045595 GO:0001709
0.0539954	2	13	11.3505	Bacterial extracellular solute-binding proteins, family 3	http://pfam.xfam.org/family/PF00497	GO:0009612 GO:0007626
0.0539954	5	102	3.61658	Ring finger	http://smart.embl-heidelberg.de/smart/do_annotation.pl?BLAST=DUMMY&DOMAIN=SM00184	GO:0000724 GO:0010008 GO:0001709 GO:0031647 GO:0000139
0.0539954	2	13	11.3505	FORKHEAD	http://smart.embl-heidelberg.de/smart/do_annotation.pl?BLAST=DUMMY&DOMAIN=SM00339	GO:0000981 GO:0000122
0.0566526	3	37	5.98203	Mixed, incl. protein phosphatase 2a, regulatory b subunit, b56, and serine/threonine-specific protein phosphatase/bis(5-nucleosyl)-tetraphosphatase		GO:0000159 GO:0007052 GO:0005737
0.0566526	3	37	5.98203	Ring finger domain	http://pfam.xfam.org/family/PF13639	GO:0010008 GO:0031647 GO:0000139
0.0571869	7	186	2.7766	Mixed, incl. cytochrome p450, and lipid biosynthesis		GO:0008757 GO:0007274 GO:0006633 GO:0008356 GO:0006744 GO:0031072 GO:0030534
0.0594279	4	69	4.277	Ankyrin repeats (many copies)	http://pfam.xfam.org/family/PF13637	GO:0043069 GO:0001708 GO:0006974 GO:0016327
0.06049	3	38	5.8246	Von willebrand factor, type a	https://www.ebi.ac.uk/interpro/entry/InterPro/IPR002035	GO:0031012 GO:0005882 GO:0007399
0.061178	2	14	10.5398	Mixed, incl. pou-specific domain, and high mobility group box domain		GO:0048477 GO:0000122
0.061178	2	14	10.5398	Mixed, incl. small gtpase superfamily, ras-type, and brca1-associated 2		GO:0008543 GO:0051321
0.061178	2	14	10.5398	Mixed, incl. ef hand, and pp2b, metallophosphatase domain		GO:0045664 GO:0005509
0.061178	2	14	10.5398	Mixed, incl. sec7 domain, and arfgap domain superfamily		GO:0012505 GO:0000226
0.061178	2	14	10.5398	Mixed, incl. diacylglycerol kinase, and pap2 superfamily		GO:0007029 GO:0046834
0.0615376	4	70	4.2159	Mixed, incl. tyrosine-protein kinase, catalytic domain, and sh2 domain		GO:0009898 GO:0007517 GO:0016323 GO:0048546
0.0615376	4	70	4.2159	Mixed, incl. tcp-1/cpn60 chaperonin family, and hsp70 protein		GO:0008134 GO:0042147 GO:0006468 GO:0051879
0.0638057	3	39	5.67526	Mitochondrial substrate/solute carrier	https://www.ebi.ac.uk/interpro/entry/InterPro/IPR018108	GO:0007005 GO:0005739 GO:0009409
0.0638057	3	39	5.67526	Mitochondrial carrier protein	http://pfam.xfam.org/family/PF00153	GO:0007005 GO:0005739 GO:0009409
0.0638378	6	148	2.99101	Mixed, incl. cytochrome p450, and flavin monooxygenase-like		GO:0008757 GO:0007274 GO:0008356 GO:0006744 GO:0031072 GO:0030534
0.0638915	4	71	4.15653	Ankyrin repeat-containing domain	https://www.ebi.ac.uk/interpro/entry/InterPro/IPR020683	GO:0043069 GO:0001708 GO:0006974 GO:0016327
0.0670393	3	40	5.53337	Mostly uncharacterized, incl. tog domain, and zyg-1, polo box domain 1		GO:0005814 GO:0000242 GO:0007020
0.0670393	2	15	9.83711	Mixed, incl. lar-interacting protein, liprin, and tyrosine phosphatase family		GO:0005912 GO:0040037
0.0670393	2	15	9.83711	Mixed, incl. four and a half lim domains protein 2/3/5, and guanine-nucleotide dissociation stimulator, cdc24, conserved site		GO:0030239 GO:0008092
0.0670393	2	15	9.83711	Mixed, incl. sodium:neurotransmitter symporter, and 5-hydroxytryptamine receptor family		GO:0040013 GO:0051610
0.0670393	2	15	9.83711	ABC1 family, and Ubiquinone biosynthesis		GO:0006744 GO:0030534
0.0670393	2	15	9.83711	Mixed, incl. imp dehydrogenase/gmp reductase, and glutamine amidotransferase class-i		GO:0030659 GO:0003924
0.0670393	2	15	9.83711	SLC12A transporter family, and Serine/threonine-protein kinase OSR1/WNK, CCT domain		GO:0006821 GO:0004674
0.0670393	2	15	9.83711	Mixed, incl. gram domain, and gtpase binding		GO:0007281 GO:0030335
0.0670393	2	15	9.83711	Mixed, incl. paz domain superfamily, and dicer dimerisation domain superfamily		GO:0035197 GO:0000175
0.0670393	6	150	2.95113	Mixed, incl. hsp70 protein, and tcp-1/cpn60 chaperonin family		GO:0007005 GO:0008134 GO:0042147 GO:0005739 GO:0006468 GO:0051879
0.0670393	2	15	9.83711	Carboxylesterase type B, conserved site	https://www.ebi.ac.uk/interpro/entry/InterPro/IPR019819	GO:0042802 GO:0003990
0.0670393	2	15	9.83711	Cadherin conserved site	https://www.ebi.ac.uk/interpro/entry/InterPro/IPR020894	GO:0007411 GO:0000132
0.0670393	2	15	9.83711	Voltage-gated potassium channel	https://www.ebi.ac.uk/interpro/entry/InterPro/IPR028325	GO:0005267 GO:0005244
0.0670393	2	15	9.83711	Lipopolysaccharide kinase (Kdo/WaaP) family	http://pfam.xfam.org/family/PF06293	GO:0006914 GO:0045664
0.0670393	2	15	9.83711	Guanine nucleotide exchange factor for Rho/Rac/Cdc42-like GTPases	http://smart.embl-heidelberg.de/smart/do_annotation.pl?BLAST=DUMMY&DOMAIN=SM00325	GO:0045746 GO:0005654
0.0678438	4	73	4.04265	EF-Hand 1, calcium-binding site	https://www.ebi.ac.uk/interpro/entry/InterPro/IPR018247	GO:0032880 GO:0048488 GO:0030240 GO:0000132
0.069933	8	242	2.43895	Armadillo-type fold	https://www.ebi.ac.uk/interpro/entry/InterPro/IPR016024	GO:0003713 GO:0045296 GO:0004177 GO:0045294 GO:0010608 GO:0001934 GO:0003777 GO:0005826
0.0715867	5	112	3.29368	Mostly uncharacterized, incl. adaptin n terminal region, and actin-binding		GO:0031252 GO:0072583 GO:0016331 GO:0048488 GO:0007010
0.0738398	4	75	3.93484	Mixed, incl. tyrosine-protein kinase, active site, and sh2 domain		GO:0009898 GO:0007517 GO:0016323 GO:0048546
0.0741493	2	16	9.22229	Mixed, incl. sh2 domain, and ras guanine-nucleotide exchange factor catalytic domain superfamily		GO:0007517 GO:0016323
0.0741493	2	16	9.22229	Mixed, incl. filamin/abp280 repeat-like, and smooth muscle protein/calponin		GO:0001725 GO:0045179
0.0741493	3	42	5.26988	Mixed, incl. protein phosphatase 2a, regulatory b subunit, b56, and protein phosphatase 2a homologues, catalytic domain.		GO:0000159 GO:0007052 GO:0005737
0.0741493	2	16	9.22229	Mixed, incl. ionotropic glutamate receptor, and cornichon		GO:0009612 GO:0007626
0.0741493	2	16	9.22229	Mixed, incl. fes cluster biogenesis, and glutaredoxin, picot-like		GO:0042542 GO:0006879
0.0741493	2	16	9.22229	Mostly uncharacterized, incl. rad21/rec8-like protein, n-terminal, and conserved region of rad21 / rec8 like protein		GO:0003677 GO:0003682
0.0741493	2	16	9.22229	Mixed, incl. wgr domain, and poly(adp-ribose) glycohydrolase		GO:0043069 GO:0003906
0.0741493	3	42	5.26988	Mitochondrial carrier domain superfamily	https://www.ebi.ac.uk/interpro/entry/InterPro/IPR023395	GO:0007005 GO:0005739 GO:0009409
0.0741493	2	16	9.22229	Cadherin domain	http://pfam.xfam.org/family/PF00028	GO:0007411 GO:0000132
0.0777748	3	43	5.14733	Mostly uncharacterized, incl. rad9, and xpg n-terminal		GO:0000723 GO:0007004 GO:0007049
0.0777748	3	43	5.14733	Carboxylesterase, type B	https://www.ebi.ac.uk/interpro/entry/InterPro/IPR002018	GO:0042803 GO:0042802 GO:0003990
0.081752	2	17	8.6798	Mixed, incl. anth domain, and coated pit		GO:0072583 GO:0048488
0.081752	3	44	5.03034	Mixed, incl. immunoglobulin domain, and laminin g domain		GO:0007267 GO:0017154 GO:0042734
0.081752	2	17	8.6798	Immunoglobulin domain, and Band 7/stomatin-like, conserved site		GO:0007267 GO:0042734
0.081752	2	17	8.6798	Potassium channel, and KCNQ voltage-gated potassium channel		GO:0005267 GO:0005244
0.081752	3	44	5.03034	Thioredoxin domain	https://www.ebi.ac.uk/interpro/entry/InterPro/IPR013766	GO:0003756 GO:0015035 GO:0042744
0.081752	3	44	5.03034	Cell junction		GO:0009612 GO:0007274 GO:0042221
0.081752	4	78	3.7835	Ankyrin repeat	http://pfam.xfam.org/family/PF00023	GO:0043069 GO:0001708 GO:0006974 GO:0016327
0.081752	2	17	8.6798	Chromatin organization modifier domain	http://smart.embl-heidelberg.de/smart/do_annotation.pl?BLAST=DUMMY&DOMAIN=SM00298	GO:0045595 GO:0001709
0.0843211	4	79	3.73561	Mixed, incl. guanine nucleotide binding protein (g-protein), alpha subunit, and regulator of g protein signalling domain		GO:0043087 GO:0050909 GO:0040013 GO:0051610
0.0860675	3	45	4.91856	Acyltransferase		GO:0030317 GO:0016573 GO:0008292
0.0864737	13	511	1.87694	Homeobox-like domain superfamily	https://www.ebi.ac.uk/interpro/entry/InterPro/IPR009057	GO:0048477 GO:0016779 GO:0009880 GO:0048859 GO:0006366 GO:0007368 GO:0030155 GO:0000781 GO:0007498 GO:0008284 GO:0007400 GO:0048665 GO:0051302
0.0874364	4	80	3.68892	Mixed, incl. glycosidase, and nucleotide-diphospho-sugar transferases		GO:0006487 GO:0005975 GO:0043229 GO:0006486
0.0889646	2	18	8.19759	Mixed, incl. zyg-1, polo box domain 1, and zygote defective protein 9		GO:0005814 GO:0000242
0.0889646	2	18	8.19759	Mixed, incl. cbs domain, and amp-activated protein kinase, glycogen-binding domain		GO:0008285 GO:0006351
0.0889646	2	18	8.19759	Mixed, incl. histone deacetylase, and elm2 domain		GO:0003714 GO:0001709
0.0889646	5	120	3.0741	RNA recognition motif domain	https://www.ebi.ac.uk/interpro/entry/InterPro/IPR000504	GO:0051170 GO:0034046 GO:0032956 GO:0004518 GO:0003729
0.0889646	2	18	8.19759	Chromo/chromo shadow domain	https://www.ebi.ac.uk/interpro/entry/InterPro/IPR000953	GO:0045595 GO:0001709
0.0889646	2	18	8.19759	Postsynaptic cell membrane		GO:0009612 GO:0007274
0.0889646	2	18	8.19759	Synapse		GO:0009612 GO:0007274
0.0889646	2	18	8.19759	Cadherin repeats.	http://smart.embl-heidelberg.de/smart/do_annotation.pl?BLAST=DUMMY&DOMAIN=SM00112	GO:0007411 GO:0000132
0.0891196	3	46	4.81163	Mixed, incl. adaptin n terminal region, and ap complex, mu/sigma subunit		GO:0072583 GO:0048488 GO:0007010
0.0891196	3	46	4.81163	Carboxylesterase family	http://pfam.xfam.org/family/PF00135	GO:0042803 GO:0042802 GO:0003990
0.0900703	5	121	3.04869	Mixed, incl. neurotransmitter-gated ion-channel, and ionotropic glutamate receptor		GO:0009612 GO:0050839 GO:0014057 GO:0043200 GO:0007626
0.0959557	2	19	7.76614	Mixed, incl. small gtpase superfamily, ras-type, and protein kinase c conserved region 1 (c1) domains (cysteine-rich domains)		GO:0008543 GO:0051321
0.0959557	2	19	7.76614	Mixed, incl. calycin, and lustrin, cysteine-rich repeated		GO:0005615 GO:0002064
0.0959557	2	19	7.76614	Mixed, incl. heat shock protein 70, conserved site, and dnaj c terminal domain		GO:0008134 GO:0042147
0.0959557	2	19	7.76614	Mixed, incl. mitochondrial carrier protein, and cyclophilin-type peptidyl-prolyl cis-trans isomerase		GO:0007005 GO:0005739
0.0959557	2	19	7.76614	Cadherin-like	https://www.ebi.ac.uk/interpro/entry/InterPro/IPR002126	GO:0007411 GO:0000132
0.0959557	2	19	7.76614	Basic-leucine zipper domain	https://www.ebi.ac.uk/interpro/entry/InterPro/IPR004827	GO:0045824 GO:0009653
0.0959557	2	19	7.76614	Chromo-like domain superfamily	https://www.ebi.ac.uk/interpro/entry/InterPro/IPR016197	GO:0045595 GO:0001709
0.0959557	2	19	7.76614	Thioredoxin, conserved site	https://www.ebi.ac.uk/interpro/entry/InterPro/IPR017937	GO:0003756 GO:0015035
0.0959557	2	19	7.76614	Short calmodulin-binding motif containing conserved Ile and Gln residues.	http://smart.embl-heidelberg.de/smart/do_annotation.pl?BLAST=DUMMY&DOMAIN=SM00015	GO:0007283 GO:0005267
0.0959557	2	19	7.76614	GTPase-activator protein for Rho-like GTPases	http://smart.embl-heidelberg.de/smart/do_annotation.pl?BLAST=DUMMY&DOMAIN=SM00324	GO:0005096 GO:0042734
0.0970894	3	48	4.61115	Protein phosphatase 2A, regulatory B subunit, B56, and Protein phosphatase 2A homologues, catalytic domain.		GO:0000159 GO:0007052 GO:0005737
0.097693	4	84	3.51325	Ankyrin repeats (3 copies)	http://pfam.xfam.org/family/PF12796	GO:0043069 GO:0001708 GO:0006974 GO:0016327
0.0985	8	263	2.24421	Transcription		GO:0003714 GO:0008406 GO:0031929 GO:0045471 GO:0019216 GO:0000122 GO:0032968 GO:0030728
0.100888	17	751	1.67008	Zinc-finger		GO:0000977 GO:0000724 GO:0010008 GO:0016573 GO:0007586 GO:0030239 GO:0008406 GO:0001709 GO:0016607 GO:0003682 GO:0045471 GO:0031647 GO:0070883 GO:0030182 GO:0045892 GO:0030728 GO:0000139
0.101016	4	85	3.47192	Mostly uncharacterized, incl. brct domain superfamily, and muts domain v		GO:0000724 GO:0000723 GO:0007004 GO:0007049
0.101667	3	49	4.51704	Protein kinase C conserved region 2 (CalB)	http://smart.embl-heidelberg.de/smart/do_annotation.pl?BLAST=DUMMY&DOMAIN=SM00239	GO:0004842 GO:0042734 GO:0031430
0.103852	2	20	7.37783	Protein-tyrosine phosphatase, and LAR-interacting protein, Liprin		GO:0005912 GO:0040037
0.103852	2	20	7.37783	Mixed, incl. glyoxalase domain-containing protein 4, and fad-linked oxidase, c-terminal		GO:0009636 GO:0043296
0.103852	2	20	7.37783	Mixed, incl. cral/trio domain, and gram domain		GO:0007281 GO:0030335
0.103852	2	20	7.37783	Integrin domain superfamily, and Laminin-type epidermal growth factor-like domai		GO:0005198 GO:0005201
0.103852	2	20	7.37783	RhoGAP domain	http://pfam.xfam.org/family/PF00620	GO:0005096 GO:0042734
0.103852	2	20	7.37783	Basic region leucin zipper	http://smart.embl-heidelberg.de/smart/do_annotation.pl?BLAST=DUMMY&DOMAIN=SM00338	GO:0045824 GO:0009653
0.105718	3	50	4.4267	Mostly uncharacterized, incl. rad9, and helix-hairpin-helix dna-binding motif class 1		GO:0000723 GO:0007004 GO:0007049
0.105718	3	50	4.4267	RNA recognition motif. (a.k.a. RRM, RBD, or RNP domain)	http://pfam.xfam.org/family/PF13893	GO:0032956 GO:0004518 GO:0003729
0.107999	6	173	2.55879	Mostly uncharacterized, incl. target snare coiled-coil homology domain, and protein transport		GO:0001558 GO:0048259 GO:0019905 GO:0012505 GO:0008593 GO:0000226
0.110438	3	51	4.3399	Mixed, incl. acyl-coa oxidase, and enoyl-coa hydratase/isomerase		GO:0005777 GO:0008292 GO:0004601
0.110438	3	51	4.3399	Mixed, incl. histone deacetylase domain superfamily, and sant domain		GO:0016573 GO:0003714 GO:0001709
0.110438	3	51	4.3399	Periplasmic binding protein-like I	https://www.ebi.ac.uk/interpro/entry/InterPro/IPR028082	GO:0009612 GO:0008355 GO:0007626
0.110901	2	21	7.02651	Mixed, incl. ionotropic glutamate receptor, and uncharacterized protein t25e4.2-like		GO:0009612 GO:0007626
0.110901	2	21	7.02651	Mostly uncharacterized, incl. clec16a/tt9, n-terminal, and wd repeat-containing protein 11		GO:0006112 GO:0004722
0.110901	2	21	7.02651	Mixed, incl. eukaryotic initiation factor 4e, and middle domain of eukaryotic initiation factor 4g (eif4g)		GO:0003729 GO:0048027
0.110901	2	21	7.02651	Rho GTPase-activating protein domain	https://www.ebi.ac.uk/interpro/entry/InterPro/IPR000198	GO:0005096 GO:0042734
0.110901	2	21	7.02651	Laminin G domain	https://www.ebi.ac.uk/interpro/entry/InterPro/IPR001791	GO:0045177 GO:0030054
0.110901	2	21	7.02651	HSP20-like chaperone	https://www.ebi.ac.uk/interpro/entry/InterPro/IPR008978	GO:0031072 GO:0051082
0.110901	2	21	7.02651	Voltage-gated channel		GO:0051899 GO:0005244
0.110901	2	21	7.02651	EF hand	http://pfam.xfam.org/family/PF00036	GO:0032880 GO:0030240
0.110901	2	21	7.02651	Holliday junction DNA helicase ruvB N-terminus	http://pfam.xfam.org/family/PF05496	GO:0031929 GO:0045931
0.112605	4	89	3.31588	Mixed, incl. guanine nucleotide binding protein (g-protein), alpha subunit, and 7 transmembrane receptor (rhodopsin family)		GO:0043087 GO:0050909 GO:0040013 GO:0051610
0.113426	6	176	2.51517	Mixed, incl. nuclear hormone receptor-like domain superfamily, and activator		GO:0016239 GO:0000981 GO:0008406 GO:0045471 GO:0019216 GO:0030728
0.113949	3	52	4.25644	Mixed, incl. cyclin-like superfamily, and cyclin-dependent kinase inhibitor		GO:0045842 GO:0009791 GO:0019005
0.115735	2	22	6.70712	Mixed, incl. arp2/3 complex subunit 2/4, and wh2 motif		GO:0031252 GO:0016331
0.115735	2	22	6.70712	Mixed, incl. presenilin, c-terminal, and calcium-binding egf domain		GO:0007219 GO:0001708
0.115735	2	22	6.70712	Mostly uncharacterized, incl. fes cluster biogenesis, and glutaredoxin, picot-like		GO:0042542 GO:0006879
0.115735	6	179	2.47302	Mixed, incl. collagen triple helix repeat (20 copies), and nematode cuticle collagen n-terminal domain		GO:0003756 GO:0005198 GO:0005201 GO:0005604 GO:0030054 GO:0040002
0.115735	2	23	6.41551	Mostly uncharacterized, incl. protein lin37, and protein lin-9/protein always early		GO:0007017 GO:0001046
0.115735	1	3	24.5928	Kringle	https://www.ebi.ac.uk/interpro/entry/InterPro/IPR000001	GO:0016477
0.115735	1	3	24.5928	M-phase inducer phosphatase	https://www.ebi.ac.uk/interpro/entry/InterPro/IPR000751	GO:0008283
0.115735	1	3	24.5928	AP-1 transcription factor	https://www.ebi.ac.uk/interpro/entry/InterPro/IPR000837	GO:0009653
0.115735	1	3	24.5928	POLO box domain	https://www.ebi.ac.uk/interpro/entry/InterPro/IPR000959	GO:0051726
0.115735	1	3	24.5928	NRAMP family	https://www.ebi.ac.uk/interpro/entry/InterPro/IPR001046	GO:0055072
0.115735	1	3	24.5928	Aromatic amino acid hydroxylase	https://www.ebi.ac.uk/interpro/entry/InterPro/IPR001273	GO:0006569
0.115735	1	3	24.5928	Peptidase C14, p20 domain	https://www.ebi.ac.uk/interpro/entry/InterPro/IPR001309	GO:0004175
0.115735	1	3	24.5928	ACT domain	https://www.ebi.ac.uk/interpro/entry/InterPro/IPR002912	GO:0006569
0.115735	1	3	24.5928	Poly(ADP-ribose) polymerase, regulatory domain	https://www.ebi.ac.uk/interpro/entry/InterPro/IPR004102	GO:0043069
0.115735	1	3	24.5928	Zinc finger, MIZ-type	https://www.ebi.ac.uk/interpro/entry/InterPro/IPR004181	GO:0035176
0.115735	1	3	24.5928	APC10/DOC domain	https://www.ebi.ac.uk/interpro/entry/InterPro/IPR004939	GO:0031647
0.115735	1	3	24.5928	Josephin domain	https://www.ebi.ac.uk/interpro/entry/InterPro/IPR006155	GO:0004843
0.115735	1	3	24.5928	Furin-like repeat	https://www.ebi.ac.uk/interpro/entry/InterPro/IPR006212	GO:0016323
0.115735	1	3	24.5928	RNA polymerase Rpb1, domain 3	https://www.ebi.ac.uk/interpro/entry/InterPro/IPR007066	GO:0010458
0.115735	1	3	24.5928	RNA polymerase Rpb1, domain 4	https://www.ebi.ac.uk/interpro/entry/InterPro/IPR007083	GO:0010458
0.115735	1	3	24.5928	WGR domain	https://www.ebi.ac.uk/interpro/entry/InterPro/IPR008893	GO:0043069
0.115735	1	3	24.5928	Green fluorescent protein	https://www.ebi.ac.uk/interpro/entry/InterPro/IPR009017	GO:0005201
0.115735	1	3	24.5928	TIP49, P-loop domain	https://www.ebi.ac.uk/interpro/entry/InterPro/IPR010339	GO:0031929
0.115735	1	3	24.5928	Formin, FH3 domain	https://www.ebi.ac.uk/interpro/entry/InterPro/IPR010472	GO:0005826
0.115735	1	3	24.5928	Notch, NOD domain	https://www.ebi.ac.uk/interpro/entry/InterPro/IPR010660	GO:0001708
0.115735	1	3	24.5928	Soluble quinoprotein glucose/sorbosone dehydrogenase	https://www.ebi.ac.uk/interpro/entry/InterPro/IPR011041	GO:0007399
0.115735	1	3	24.5928	HR1 rho-binding domain	https://www.ebi.ac.uk/interpro/entry/InterPro/IPR011072	GO:0031430
0.115735	1	3	24.5928	Poly(ADP-ribose) polymerase, catalytic domain	https://www.ebi.ac.uk/interpro/entry/InterPro/IPR012317	GO:0043069
0.115735	1	3	24.5928	CD80-like, immunoglobulin C2-set	https://www.ebi.ac.uk/interpro/entry/InterPro/IPR013162	GO:0007267
0.115735	1	3	24.5928	Kringle-like fold	https://www.ebi.ac.uk/interpro/entry/InterPro/IPR013806	GO:0016477
0.115735	1	3	24.5928	Peptidase M1, leukotriene A4 hydrolase/aminopeptidase C-terminal	https://www.ebi.ac.uk/interpro/entry/InterPro/IPR015211	GO:0004177
0.115735	1	3	24.5928	Acyl-CoA desaturase	https://www.ebi.ac.uk/interpro/entry/InterPro/IPR015876	GO:0006633
0.115735	1	3	24.5928	tRNA methyltransferase TRMD/TRM10-type domain	https://www.ebi.ac.uk/interpro/entry/InterPro/IPR016009	GO:0007029
0.115735	1	3	24.5928	MIR motif	https://www.ebi.ac.uk/interpro/entry/InterPro/IPR016093	GO:0017022
0.115735	1	3	24.5928	Aromatic amino acid hydroxylase, iron/copper binding site	https://www.ebi.ac.uk/interpro/entry/InterPro/IPR018301	GO:0006569
0.115735	1	3	24.5928	Peptidase C65, otubain	https://www.ebi.ac.uk/interpro/entry/InterPro/IPR019400	GO:0071108
0.115735	1	3	24.5928	Tyrosine 3-monooxygenase-like	https://www.ebi.ac.uk/interpro/entry/InterPro/IPR019773	GO:0006569
0.115735	1	3	24.5928	Aromatic amino acid hydroxylase, C-terminal	https://www.ebi.ac.uk/interpro/entry/InterPro/IPR019774	GO:0006569
0.115735	3	55	4.02427	WD40 repeat, conserved site	https://www.ebi.ac.uk/interpro/entry/InterPro/IPR019775	GO:0000281 GO:0051568 GO:0007018
0.115735	1	3	24.5928	Heat shock protein Hsp90, N-terminal	https://www.ebi.ac.uk/interpro/entry/InterPro/IPR020575	GO:0006468
0.115735	1	3	24.5928	Kinesin-like KIF1-type	https://www.ebi.ac.uk/interpro/entry/InterPro/IPR022140	GO:0008017
0.115735	1	3	24.5928	Kinesin-like	https://www.ebi.ac.uk/interpro/entry/InterPro/IPR022164	GO:0008017
0.115735	1	3	24.5928	Dynein heavy chain, AAA module D4	https://www.ebi.ac.uk/interpro/entry/InterPro/IPR024317	GO:0005929
0.115735	1	3	24.5928	Sigma-54 interaction domain, ATP-binding site 1	https://www.ebi.ac.uk/interpro/entry/InterPro/IPR025662	GO:0042127
0.115735	1	3	24.5928	Protein-tyrosine sulfotransferase	https://www.ebi.ac.uk/interpro/entry/InterPro/IPR026634	GO:0006478
0.115735	1	3	24.5928	Cytoplasmic dynein 2 heavy chain 1	https://www.ebi.ac.uk/interpro/entry/InterPro/IPR026815	GO:0005929
0.115735	1	3	24.5928	RuvB-like	https://www.ebi.ac.uk/interpro/entry/InterPro/IPR027238	GO:0031929
0.115735	1	3	24.5928	Galactosyltransferase, N-terminal	https://www.ebi.ac.uk/interpro/entry/InterPro/IPR027995	GO:0022604
0.115735	1	3	24.5928	tRNA methyltransferase TRM10-type domain	https://www.ebi.ac.uk/interpro/entry/InterPro/IPR028564	GO:0007029
0.115735	1	3	24.5928	Caspase-like domain superfamily	https://www.ebi.ac.uk/interpro/entry/InterPro/IPR029030	GO:0004175
0.115735	1	3	24.5928	Cell-cell fusogen EFF/AFF	https://www.ebi.ac.uk/interpro/entry/InterPro/IPR029213	GO:0007275
0.115735	1	3	24.5928	LNS2/PITP	https://www.ebi.ac.uk/interpro/entry/InterPro/IPR031315	GO:0007029
0.115735	1	3	24.5928	Niemann-Pick C1, N-terminal	https://www.ebi.ac.uk/interpro/entry/InterPro/IPR032190	GO:0030301
0.115735	1	3	24.5928	Ubiquitin-activating enzyme E1, Cys active site	https://www.ebi.ac.uk/interpro/entry/InterPro/IPR033127	GO:0050905
0.115735	1	3	24.5928	Second polo-box domain	https://www.ebi.ac.uk/interpro/entry/InterPro/IPR033695	GO:0051726
0.115735	1	3	24.5928	First polo-box domain	https://www.ebi.ac.uk/interpro/entry/InterPro/IPR033701	GO:0051726
0.115735	5	134	2.75292	RNA-binding domain superfamily	https://www.ebi.ac.uk/interpro/entry/InterPro/IPR035979	GO:0051170 GO:0034046 GO:0032956 GO:0004518 GO:0003729
0.115735	1	3	24.5928	Mir domain superfamily	https://www.ebi.ac.uk/interpro/entry/InterPro/IPR036300	GO:0017022
0.115735	1	3	24.5928	Aromatic amino acid monoxygenase, C-terminal domain superfamily	https://www.ebi.ac.uk/interpro/entry/InterPro/IPR036329	GO:0006569
0.115735	1	3	24.5928	Poly(ADP-ribose) polymerase, regulatory domain superfamily	https://www.ebi.ac.uk/interpro/entry/InterPro/IPR036616	GO:0043069
0.115735	1	3	24.5928	WGR domain superfamily	https://www.ebi.ac.uk/interpro/entry/InterPro/IPR036930	GO:0043069
0.115735	1	3	24.5928	POLO box domain superfamily	https://www.ebi.ac.uk/interpro/entry/InterPro/IPR036947	GO:0051726
0.115735	1	3	24.5928	Aromatic amino acid hydroxylase superfamily	https://www.ebi.ac.uk/interpro/entry/InterPro/IPR036951	GO:0006569
0.115735	1	3	24.5928	HSP90, C-terminal domain	https://www.ebi.ac.uk/interpro/entry/InterPro/IPR037196	GO:0006468
0.115735	1	3	24.5928	ESCRT assembly domain	https://www.ebi.ac.uk/interpro/entry/InterPro/IPR037202	GO:0032801
0.115735	1	3	24.5928	RNA polymerase Rpb1, funnel domain superfamily	https://www.ebi.ac.uk/interpro/entry/InterPro/IPR038120	GO:0010458
0.115735	1	3	24.5928	Kringle superfamily	https://www.ebi.ac.uk/interpro/entry/InterPro/IPR038178	GO:0016477
0.115735	1	3	24.5928	tRNA methyltransferase TRM10-type domain superfamily	https://www.ebi.ac.uk/interpro/entry/InterPro/IPR038459	GO:0007029
0.115735	1	3	24.5928	Peptidase M1 LTA-4 hydrolase/aminopeptidase, C-terminal domain superfamily	https://www.ebi.ac.uk/interpro/entry/InterPro/IPR038502	GO:0004177
0.115735	1	3	24.5928	Hexosaminidase D-like	https://www.ebi.ac.uk/interpro/entry/InterPro/IPR038901	GO:0005975
0.115735	1	3	24.5928	Aryl hydrocarbon receptor/Aryl hydrocarbon receptor repressor	https://www.ebi.ac.uk/interpro/entry/InterPro/IPR039091	GO:0009410
0.115735	1	3	24.5928	CHIP N-terminal tetratricopeptide repeat domain	https://www.ebi.ac.uk/interpro/entry/InterPro/IPR041312	GO:0000209
0.115735	1	3	24.5928	RNA polymerase Rpb1, domain 3 superfamily	https://www.ebi.ac.uk/interpro/entry/InterPro/IPR042102	GO:0010458
0.115735	1	3	24.5928	Dynein heavy chain, domain 2, C-terminal	https://www.ebi.ac.uk/interpro/entry/InterPro/IPR042228	GO:0005929
0.115735	1	3	24.5928	Sec1-like, domain 3a	https://www.ebi.ac.uk/interpro/entry/InterPro/IPR043127	GO:0016081
0.115735	2	22	6.70712	cGMP biosynthesis		GO:0043679 GO:0008355
0.115735	3	55	4.02427	Magnesium		GO:0004721 GO:0003906 GO:0031490
0.115735	2	23	6.41551	Thrombospondin type 1 domain	http://pfam.xfam.org/family/PF00090	GO:0005576 GO:0030199
0.115735	1	3	24.5928	Biopterin-dependent aromatic amino acid hydroxylase	http://pfam.xfam.org/family/PF00351	GO:0006569
0.115735	1	3	24.5928	Poly(ADP-ribose) polymerase catalytic domain	http://pfam.xfam.org/family/PF00644	GO:0043069
0.115735	1	3	24.5928	Caspase domain	http://pfam.xfam.org/family/PF00656	GO:0004175
0.115735	1	3	24.5928	POLO box duplicated region	http://pfam.xfam.org/family/PF00659	GO:0051726
0.115735	1	3	24.5928	Skp1 family, dimerisation domain	http://pfam.xfam.org/family/PF01466	GO:0019005
0.115735	1	3	24.5928	Josephin	http://pfam.xfam.org/family/PF02099	GO:0004843
0.115735	1	3	24.5928	SacI homology domain	http://pfam.xfam.org/family/PF02383	GO:0007010
0.115735	1	3	24.5928	Ubiquitin interaction motif	http://pfam.xfam.org/family/PF02809	GO:0006511
0.115735	1	3	24.5928	MIR domain	http://pfam.xfam.org/family/PF02815	GO:0017022
0.115735	1	3	24.5928	CUE domain	http://pfam.xfam.org/family/PF02845	GO:0010008
0.115735	1	3	24.5928	Anaphase-promoting complex, subunit 10 (APC10)	http://pfam.xfam.org/family/PF03256	GO:0031647
0.115735	1	3	24.5928	KCNQ voltage-gated potassium channel	http://pfam.xfam.org/family/PF03520	GO:0005267
0.115735	1	3	24.5928	Ubiquitin-like autophagy protein Apg12	http://pfam.xfam.org/family/PF04110	GO:0005776
0.115735	1	3	24.5928	Dor1-like family	http://pfam.xfam.org/family/PF04124	GO:0019905
0.115735	1	3	24.5928	Diaphanous FH3 Domain	http://pfam.xfam.org/family/PF06367	GO:0005826
0.115735	1	3	24.5928	NOTCH protein	http://pfam.xfam.org/family/PF06816	GO:0001708
0.115735	1	3	24.5928	LisH	http://pfam.xfam.org/family/PF08513	GO:0007018
0.115735	1	3	24.5928	Leukotriene A4 hydrolase, C-terminal	http://pfam.xfam.org/family/PF09127	GO:0004177
0.115735	1	3	24.5928	Kinesin protein 1B	http://pfam.xfam.org/family/PF12423	GO:0008017
0.115735	1	3	24.5928	Kinesin protein	http://pfam.xfam.org/family/PF12473	GO:0008017
0.115735	1	3	24.5928	P-loop containing dynein motor region D4	http://pfam.xfam.org/family/PF12780	GO:0005929
0.115735	1	3	24.5928	Anaphase-promoting complex, cyclosome, subunit 3	http://pfam.xfam.org/family/PF12895	GO:0000209
0.115735	1	3	24.5928	Cupin-like domain	http://pfam.xfam.org/family/PF13621	GO:0001786
0.115735	1	3	24.5928	N-terminal region of glycosyl transferase group 7	http://pfam.xfam.org/family/PF13733	GO:0022604
0.115735	1	3	24.5928	Prokaryotic homologs of the JAB domain	http://pfam.xfam.org/family/PF14464	GO:0000338
0.115735	1	3	24.5928	Type I membrane glycoproteins cell-cell fusogen	http://pfam.xfam.org/family/PF14884	GO:0007275
0.115735	1	3	24.5928	Exocyst complex component Sec5	http://pfam.xfam.org/family/PF15469	GO:0019905
0.115735	1	3	24.5928	Niemann-Pick C1 N terminus	http://pfam.xfam.org/family/PF16414	GO:0030301
0.115735	1	3	24.5928	KIX domain	http://pfam.xfam.org/family/PF16987	GO:0016573
0.115735	3	54	4.0988	Protein tyrosine phosphatase, catalytic domain	http://smart.embl-heidelberg.de/smart/do_annotation.pl?BLAST=DUMMY&DOMAIN=SM00194	GO:0007517 GO:0005912 GO:0040037
0.115735	1	3	24.5928	Furin-like repeats	http://smart.embl-heidelberg.de/smart/do_annotation.pl?BLAST=DUMMY&DOMAIN=SM00261	GO:0016323
0.115735	1	3	24.5928	Domain in ryanodine and inositol trisphosphate receptors and protein O-mannosyltransferases	http://smart.embl-heidelberg.de/smart/do_annotation.pl?BLAST=DUMMY&DOMAIN=SM00472	GO:0017022
0.115735	1	3	24.5928	Domain that may be involved in binding ubiquitin-conjugating enzymes (UBCs)	http://smart.embl-heidelberg.de/smart/do_annotation.pl?BLAST=DUMMY&DOMAIN=SM00546	GO:0010008
0.115735	1	3	24.5928	Proposed nucleic acid binding domain	http://smart.embl-heidelberg.de/smart/do_annotation.pl?BLAST=DUMMY&DOMAIN=SM00773	GO:0043069
0.119208	2	24	6.14819	Dbl homology (DH) domain	https://www.ebi.ac.uk/interpro/entry/InterPro/IPR000219	GO:0045746 GO:0005654
0.119208	2	24	6.14819	SMAD/FHA domain superfamily	https://www.ebi.ac.uk/interpro/entry/InterPro/IPR008984	GO:0032968 GO:0008017
0.119208	2	24	6.14819	Cadherin-like superfamily	https://www.ebi.ac.uk/interpro/entry/InterPro/IPR015919	GO:0007411 GO:0000132
0.119208	2	24	6.14819	EF-hand domain	http://pfam.xfam.org/family/PF13405	GO:0032880 GO:0030240
0.121016	3	57	3.88307	Lyase		GO:0043679 GO:0003906 GO:0008355
0.127104	4	98	3.01136	Zinc finger, NHR/GATA-type	https://www.ebi.ac.uk/interpro/entry/InterPro/IPR013088	GO:0007586 GO:0008406 GO:0045471 GO:0030728
0.127104	4	98	3.01136	Ligand binding domain of hormone receptors	http://smart.embl-heidelberg.de/smart/do_annotation.pl?BLAST=DUMMY&DOMAIN=SM00430	GO:0008406 GO:0045471 GO:0019216 GO:0030728
0.127387	2	25	5.90227	Mixed, incl. small gtpase superfamily, ras-type, and rala-binding protein 1		GO:0008543 GO:0051321
0.127387	2	25	5.90227	RhoGEF domain	http://pfam.xfam.org/family/PF00621	GO:0045746 GO:0005654
0.129142	6	190	2.32984	Mostly uncharacterized, incl. hsp70 protein, and tcp-1/cpn60 chaperonin family		GO:0007005 GO:0008134 GO:0042147 GO:0005739 GO:0006468 GO:0051879
0.130329	3	59	3.75144	Mostly uncharacterized, incl. ubx domain, and ring-variant domain		GO:0004843 GO:0006469 GO:0000139
0.130329	7	240	2.15187	Transcription regulation		GO:0003714 GO:0008406 GO:0031929 GO:0045471 GO:0019216 GO:0032968 GO:0030728
0.132324	5	144	2.56175	Mostly uncharacterized, incl. metal-dependent hydrolase, and phosphoribosyltransferase-like		GO:0009880 GO:0003723 GO:0030659 GO:0006218 GO:0003924
0.134754	2	27	5.46506	Mixed, incl. protein-tyrosine phosphatase, and lar-interacting protein, liprin		GO:0005912 GO:0040037
0.134754	2	27	5.46506	Mixed, incl. abi family, and cytoplasmic fragile-x interacting family		GO:0031252 GO:0016331
0.134754	3	60	3.68892	Mixed, incl. fibronectin type iii domain, and gpn-loop gtpase		GO:0007267 GO:0017154 GO:0042734
0.134754	5	145	2.54408	Mixed, incl. collagen triple helix repeat, and integrin domain superfamily		GO:0005198 GO:0005201 GO:0005604 GO:0030054 GO:0040002
0.134754	2	27	5.46506	Mixed, incl. eukaryotic initiation factor 4e, and pabc (pabp) domain		GO:0003729 GO:0048027
0.134754	2	26	5.67526	Proteasome subunit, and 26S proteasome regulatory subunit P45-like		GO:0031398 GO:0006511
0.134754	4	102	2.89327	Mixed, incl. tetratricopeptide-like helical domain superfamily, and kinesin-like protein		GO:0060271 GO:0006478 GO:0005871 GO:0003777
0.134754	1	4	18.4446	Inositol polyphosphate-related phosphatase	https://www.ebi.ac.uk/interpro/entry/InterPro/IPR000300	GO:0007010
0.134754	1	4	18.4446	Cysteine-rich flanking region, C-terminal	https://www.ebi.ac.uk/interpro/entry/InterPro/IPR000483	GO:0071711
0.134754	1	4	18.4446	UbiA prenyltransferase family	https://www.ebi.ac.uk/interpro/entry/InterPro/IPR000537	GO:0006744
0.134754	1	4	18.4446	Nucleoside phosphorylase domain	https://www.ebi.ac.uk/interpro/entry/InterPro/IPR000845	GO:0006218
0.134754	1	4	18.4446	DIX domain	https://www.ebi.ac.uk/interpro/entry/InterPro/IPR001158	GO:0023019
0.134754	1	4	18.4446	Ephrin receptor-binding domain	https://www.ebi.ac.uk/interpro/entry/InterPro/IPR001799	GO:0048013
0.134754	1	4	18.4446	SAC domain	https://www.ebi.ac.uk/interpro/entry/InterPro/IPR002013	GO:0007010
0.134754	1	4	18.4446	VHS domain	https://www.ebi.ac.uk/interpro/entry/InterPro/IPR002014	GO:0047485
0.134754	1	4	18.4446	VPS9 domain	https://www.ebi.ac.uk/interpro/entry/InterPro/IPR003123	GO:0034058
0.134754	1	4	18.4446	Doublecortin domain	https://www.ebi.ac.uk/interpro/entry/InterPro/IPR003533	GO:0015630
0.134754	1	4	18.4446	Beta-1,4-galactosyltransferase	https://www.ebi.ac.uk/interpro/entry/InterPro/IPR003859	GO:0022604
0.134754	1	4	18.4446	Ubiquitin system component CUE	https://www.ebi.ac.uk/interpro/entry/InterPro/IPR003892	GO:0010008
0.134754	1	4	18.4446	Autophagy protein Atg8 ubiquitin-like	https://www.ebi.ac.uk/interpro/entry/InterPro/IPR004241	GO:0005776
0.134754	1	4	18.4446	AP endonuclease 1	https://www.ebi.ac.uk/interpro/entry/InterPro/IPR004808	GO:0003906
0.134754	1	4	18.4446	Tropomodulin	https://www.ebi.ac.uk/interpro/entry/InterPro/IPR004934	GO:0007015
0.134754	1	4	18.4446	Multi drug resistance-associated protein	https://www.ebi.ac.uk/interpro/entry/InterPro/IPR005292	GO:0007040
0.134754	1	4	18.4446	Protein disulphide isomerase	https://www.ebi.ac.uk/interpro/entry/InterPro/IPR005792	GO:0003756
0.134754	1	4	18.4446	Gtr1/RagA G protein	https://www.ebi.ac.uk/interpro/entry/InterPro/IPR006762	GO:0032008
0.134754	1	4	18.4446	RNA polymerase Rpb1, domain 5	https://www.ebi.ac.uk/interpro/entry/InterPro/IPR007081	GO:0010458
0.134754	1	4	18.4446	Zinc finger, FLYWCH-type	https://www.ebi.ac.uk/interpro/entry/InterPro/IPR007588	GO:0003700
0.134754	1	4	18.4446	RNA-dependent RNA polymerase, eukaryotic-type	https://www.ebi.ac.uk/interpro/entry/InterPro/IPR007855	GO:0016779
0.134754	1	4	18.4446	Carboxypeptidase-like, regulatory domain superfamily	https://www.ebi.ac.uk/interpro/entry/InterPro/IPR008969	GO:0004180
0.134754	1	4	18.4446	Tight junction protein, claudin-like	https://www.ebi.ac.uk/interpro/entry/InterPro/IPR009545	GO:0005911
0.134754	1	4	18.4446	B9 domain	https://www.ebi.ac.uk/interpro/entry/InterPro/IPR010796	GO:0060271
0.134754	1	4	18.4446	Notch, NODP domain	https://www.ebi.ac.uk/interpro/entry/InterPro/IPR011656	GO:0001708
0.134754	1	4	18.4446	Immunoglobulin V-set domain	https://www.ebi.ac.uk/interpro/entry/InterPro/IPR013106	GO:0001764
0.134754	1	4	18.4446	Dynein heavy chain, domain-2	https://www.ebi.ac.uk/interpro/entry/InterPro/IPR013602	GO:0005929
0.134754	1	4	18.4446	Rho GTPase-binding/formin homology 3 (GBD/FH3) domain	https://www.ebi.ac.uk/interpro/entry/InterPro/IPR014768	GO:0005826
0.134754	1	4	18.4446	Vps4 oligomerisation, C-terminal	https://www.ebi.ac.uk/interpro/entry/InterPro/IPR015415	GO:0045931
0.134754	1	4	18.4446	Glycoside hydrolase family 20, catalytic domain	https://www.ebi.ac.uk/interpro/entry/InterPro/IPR015883	GO:0005975
0.134754	1	4	18.4446	Phosphotransferase/anion transporter	https://www.ebi.ac.uk/interpro/entry/InterPro/IPR016152	GO:0015108
0.134754	1	4	18.4446	Rieske [2Fe-2S] iron-sulphur domain	https://www.ebi.ac.uk/interpro/entry/InterPro/IPR017941	GO:0006122
0.134754	1	4	18.4446	Lipase, eukaryotic	https://www.ebi.ac.uk/interpro/entry/InterPro/IPR025483	GO:0016239
0.134754	1	4	18.4446	Ephrin	https://www.ebi.ac.uk/interpro/entry/InterPro/IPR031328	GO:0048013
0.134754	1	4	18.4446	Tesmin/TSO1-like CXC domain	https://www.ebi.ac.uk/interpro/entry/InterPro/IPR033467	GO:0001046
0.134754	1	4	18.4446	Aminopeptidase, leukotriene A4 hydrolase-like	https://www.ebi.ac.uk/interpro/entry/InterPro/IPR034015	GO:0004177
0.134754	1	4	18.4446	TAZ domain superfamily	https://www.ebi.ac.uk/interpro/entry/InterPro/IPR035898	GO:0016573
0.134754	2	26	5.67526	Dbl homology (DH) domain superfamily	https://www.ebi.ac.uk/interpro/entry/InterPro/IPR035899	GO:0045746 GO:0005654
0.134754	1	4	18.4446	Nucleoside phosphorylase superfamily	https://www.ebi.ac.uk/interpro/entry/InterPro/IPR035994	GO:0006218
0.134754	1	4	18.4446	Coactivator CBP, KIX domain superfamily	https://www.ebi.ac.uk/interpro/entry/InterPro/IPR036529	GO:0016573
0.134754	1	4	18.4446	Doublecortin domain superfamily	https://www.ebi.ac.uk/interpro/entry/InterPro/IPR036572	GO:0015630
0.134754	1	4	18.4446	Rieske [2Fe-2S] iron-sulphur domain superfamily	https://www.ebi.ac.uk/interpro/entry/InterPro/IPR036922	GO:0006122
0.134754	1	4	18.4446	VPS9 domain superfamily	https://www.ebi.ac.uk/interpro/entry/InterPro/IPR037191	GO:0034058
0.134754	1	4	18.4446	Chromo domain-containing protein cec-4	https://www.ebi.ac.uk/interpro/entry/InterPro/IPR037948	GO:0045595
0.134754	1	4	18.4446	DIX domain superfamily	https://www.ebi.ac.uk/interpro/entry/InterPro/IPR038207	GO:0023019
0.134754	1	4	18.4446	Dynein heavy chain, domain 2, N-terminal	https://www.ebi.ac.uk/interpro/entry/InterPro/IPR042222	GO:0005929
0.134754	1	4	18.4446	Plakin	https://www.ebi.ac.uk/interpro/entry/InterPro/IPR043197	GO:0009925
0.134754	1	4	18.4446	Voltage-gated cation channel calcium and sodium	https://www.ebi.ac.uk/interpro/entry/InterPro/IPR043203	GO:0051899
0.134754	4	102	2.89327	ANK repeat		GO:0043069 GO:0001708 GO:0006974 GO:0016327
0.134754	1	4	18.4446	Calcium/phospholipid-binding		GO:0008429
0.134754	1	4	18.4446	Mitosis		GO:0007018
0.134754	1	4	18.4446	Nuclear pore complex		GO:0051170
0.134754	3	62	3.56992	Zinc finger, C2H2 type	http://pfam.xfam.org/family/PF00096	GO:0030239 GO:0016607 GO:0030182
0.134754	1	4	18.4446	Rieske [2Fe-2S] domain	http://pfam.xfam.org/family/PF00355	GO:0006122
0.134754	1	4	18.4446	Glycosyl hydrolase family 20, catalytic domain	http://pfam.xfam.org/family/PF00728	GO:0005975
0.134754	1	4	18.4446	EamA-like transporter family	http://pfam.xfam.org/family/PF00892	GO:0008344
0.134754	1	4	18.4446	Phosphorylase superfamily	http://pfam.xfam.org/family/PF01048	GO:0006218
0.134754	1	4	18.4446	Natural resistance-associated macrophage protein	http://pfam.xfam.org/family/PF01566	GO:0055072
0.134754	1	4	18.4446	Vacuolar sorting protein 9 (VPS9) domain	http://pfam.xfam.org/family/PF02204	GO:0034058
0.134754	1	4	18.4446	Doublecortin	http://pfam.xfam.org/family/PF03607	GO:0015630
0.134754	1	4	18.4446	FLYWCH zinc finger domain	http://pfam.xfam.org/family/PF04500	GO:0003700
0.134754	1	4	18.4446	IKI3 family	http://pfam.xfam.org/family/PF04762	GO:0002098
0.134754	1	4	18.4446	RNA dependent RNA polymerase	http://pfam.xfam.org/family/PF05183	GO:0016779
0.134754	1	4	18.4446	TIP49 C-terminus	http://pfam.xfam.org/family/PF06068	GO:0031929
0.134754	1	4	18.4446	CD80-like C2-set immunoglobulin domain	http://pfam.xfam.org/family/PF08205	GO:0007267
0.134754	1	4	18.4446	Dynein heavy chain, N-terminal region 2	http://pfam.xfam.org/family/PF08393	GO:0005929
0.134754	1	4	18.4446	Phosphotyrosine-binding domain	http://pfam.xfam.org/family/PF08416	GO:0005903
0.134754	1	4	18.4446	Vps51/Vps67	http://pfam.xfam.org/family/PF08700	GO:0019905
0.134754	1	4	18.4446	Vps4 C terminal oligomerisation domain	http://pfam.xfam.org/family/PF09336	GO:0045931
0.134754	1	4	18.4446	Vacuolar-sorting protein 54, of GARP complex	http://pfam.xfam.org/family/PF10475	GO:0019905
0.134754	1	4	18.4446	Regulator of chromosome condensation (RCC1) repeat	http://pfam.xfam.org/family/PF13540	GO:0031647
0.134754	1	4	18.4446	Carboxypeptidase regulatory-like domain	http://pfam.xfam.org/family/PF13620	GO:0004180
0.134754	2	26	5.67526	Methyltransferase domain	http://pfam.xfam.org/family/PF13847	GO:0008757 GO:0010506
0.134754	1	4	18.4446	Leucine rich repeat C-terminal domain	http://smart.embl-heidelberg.de/smart/do_annotation.pl?BLAST=DUMMY&DOMAIN=SM00082	GO:0071711
0.134754	1	4	18.4446	Actin depolymerisation factor/cofilin -like domains	http://smart.embl-heidelberg.de/smart/do_annotation.pl?BLAST=DUMMY&DOMAIN=SM00102	GO:0030042
0.134754	2	27	5.46506	Protein kinase C conserved region 1 (C1) domains (Cysteine-rich domains)	http://smart.embl-heidelberg.de/smart/do_annotation.pl?BLAST=DUMMY&DOMAIN=SM00109	GO:0045746 GO:0051321
0.134754	1	4	18.4446	Inositol polyphosphate phosphatase, catalytic domain homologues	http://smart.embl-heidelberg.de/smart/do_annotation.pl?BLAST=DUMMY&DOMAIN=SM00128	GO:0007010
0.134754	1	4	18.4446	Phosphoinositide 3-kinase, region postulated to contain C2 domain	http://smart.embl-heidelberg.de/smart/do_annotation.pl?BLAST=DUMMY&DOMAIN=SM00142	GO:0014057
0.134754	1	4	18.4446	Domain present in VPS-27, Hrs and STAM	http://smart.embl-heidelberg.de/smart/do_annotation.pl?BLAST=DUMMY&DOMAIN=SM00288	GO:0047485
0.134754	1	4	18.4446	3-5 exonuclease	http://smart.embl-heidelberg.de/smart/do_annotation.pl?BLAST=DUMMY&DOMAIN=SM00474	GO:0000335
0.134754	1	4	18.4446	This domain is found in Saccharomyces cerevisiae protein SMP2, proteins with an N-terminal lipin domain and phosphatidylinositol transfer proteins. SMP2 is involved in plasmid maintenance and respiration. Lipin proteins are involved in adipose tissue ...	http://smart.embl-heidelberg.de/smart/do_annotation.pl?BLAST=DUMMY&DOMAIN=SM00775	GO:0007029
0.134754	1	4	18.4446	NOTCH signalling plays a fundamental role during a great number of developmental processes in multicellular animals (PMID:10221902, 11112321). NOD and NODP represent a region present in many NOTCH proteins and NOTCH homologs in multiple species such ...	http://smart.embl-heidelberg.de/smart/do_annotation.pl?BLAST=DUMMY&DOMAIN=SM01339	GO:0001708
0.137023	3	63	3.51325	Mixed, incl. acyl-coa oxidase, and hotdog domain superfamily		GO:0005777 GO:0008292 GO:0004601
0.138531	2	28	5.26988	Mixed, incl. signal-anchor, and exostosin-like		GO:0022604 GO:0009986
0.138531	2	28	5.26988	Mixed, incl. elongator complex protein 1, and thif family		GO:0002098 GO:0016783
0.139099	5	151	2.44299	Mixed, incl. collagen triple helix repeat (20 copies), and integrin domain superfamily		GO:0005198 GO:0005201 GO:0005604 GO:0030054 GO:0040002
0.140278	1	5	14.7557	B9 domain, and Transmembrane protein 231		GO:0060271
0.140278	1	5	14.7557	Achaete-scute transcription factor-related, and Helix-loop-helix DNA-binding domain		GO:0046982
0.140278	1	5	14.7557	Mixed, incl. groucho/transducin-like enhancer, and fork head domain conserved site1		GO:0048859
0.140278	1	5	14.7557	Mixed, incl. ubl3-like, and satb, uld domain superfamily		GO:0031305
0.140278	1	5	14.7557	Mixed, incl. homeo-prospero domain, and multiprotein bridging factor 1		GO:0008406
0.140278	1	5	14.7557	Nuclear hormone receptor, and Ligand-binding domain of nuclear hormone receptor		GO:0019216
0.140278	1	5	14.7557	Nuclear hormone receptor, ligand-binding domain		GO:0030728
0.140278	1	5	14.7557	Mediator complex subunit 29, and Cytoskeleton		GO:0045747
0.140278	1	5	14.7557	Mixed, incl. homeobox protein mnx1/ceh-12, and g-protein coupled receptor 158/179		GO:0007400
0.140278	1	5	14.7557	Mixed, incl. grb2-like, and adaptor protein cbl		GO:0016323
0.140278	1	5	14.7557	Mixed, incl. anosmin-1, and cytokine il1/fgf		GO:0048546
0.140278	1	5	14.7557	Mixed, incl. netrin receptor unc5, and netrin c-terminal domain		GO:0001932
0.140278	1	5	14.7557	LAR-interacting protein, Liprin, and PTP type protein phosphatase		GO:0005912
0.140278	1	5	14.7557	Domain of unknown function (DUF3398), and RhoGEF domain		GO:0005654
0.140278	1	5	14.7557	Mixed, incl. pqq enzyme repeat, and basic-leucine zipper domain		GO:0045824
0.140278	1	5	14.7557	Mixed, incl. phr domain , and sigma factor pp2c-like phosphatases		GO:0031647
0.140278	1	5	14.7557	Mixed, incl. map3k, ph domain, and ras gtpase-activating protein		GO:0045087
0.140278	1	5	14.7557	Mixed, incl. class vi myosin, motor domain, and pdz domain-containing protein gipc1/2/3		GO:0007283
0.140278	1	5	14.7557	Mixed, incl. cgmp-dependent protein kinase interacting domain, and rho-associated protein kinase let-502		GO:0032154
0.140278	1	5	14.7557	Smooth muscle protein/calponin, and Vinculin		GO:0045179
0.140278	1	5	14.7557	Mixed, incl. parvin, and kindlin/fermitin		GO:0007160
0.140278	1	5	14.7557	Mixed, incl. amphiphysin, and dynamin-1-like protein		GO:0007010
0.140278	1	5	14.7557	Presenilin, C-terminal, and Nicastrin		GO:0007219
0.140278	1	5	14.7557	Mixed, incl. neuralized, and follistatin-n-terminal domain-like		GO:0045177
0.140278	1	5	14.7557	Dishevelled family, and PET prickle		GO:0030971
0.140278	1	5	14.7557	Mixed, incl. methyltransferase ppm1/ppm2/tcmp, and protein phosphatase 2a regulatory subunit pr55		GO:0000159
0.140278	1	5	14.7557	Mixed, incl. arb2 domain, and domain of unknown function duf625		GO:0007052
0.140278	1	5	14.7557	Mixed, incl. pp2b, metallophosphatase domain, and fkbp-type peptidyl-prolyl cis-trans isomerase domain		GO:0005509
0.140278	1	5	14.7557	Mixed, incl. sex-determining transformer protein 2, and calpain_iii		GO:0004721
0.140278	2	30	4.91856	Mixed, incl. pianissimo family, and regulatory associated protein of tor		GO:0032008 GO:0006412
0.140278	1	5	14.7557	Gtr1/RagA G protein, and Ragulator complex protein LAMTOR3		GO:0032008
0.140278	1	5	14.7557	Mixed, incl. autophagy-related protein 11, and autophagy-related protein 101		GO:0006914
0.140278	1	5	14.7557	Mixed, incl. phosphatidylinositol 3-kinase, vps34 type, and vacuolar sorting 38 and autophagy-related subunit 14		GO:0016236
0.140278	1	5	14.7557	Phosphoinositide-specific phospholipase C, EF-hand-like domain, and Inositol 1,4,5-trisphosphate receptor		GO:0017022
0.140278	1	5	14.7557	Mixed, incl. inositol oxygenase, and inositol monophosphatase		GO:0006006
0.140278	1	5	14.7557	ArfGAP domain superfamily, and ARF-like small GTPases		GO:0048259
0.140278	1	5	14.7557	emp24/gp25L/p24 family/GOLD		GO:0008593
0.140278	1	5	14.7557	Mixed, incl. apolipoprotein l, and adp-ribosylation factor 6		GO:0012505
0.140278	1	5	14.7557	Mixed, incl. ras-related protein rab14, and ecotropic viral integration site 5 protein		GO:0005802
0.140278	1	5	14.7557	DENN domain, C-terminal lobe, and RUN domain superfamily		GO:0032456
0.140278	1	5	14.7557	Mixed, incl. multidrug resistance protein, and amino acid transporter, transmembrane domain		GO:0015844
0.140278	1	5	14.7557	Mixed, incl. hook protein, and nuclear anchorage protein 1-like		GO:0051647
0.140278	1	5	14.7557	Mixed, incl. plectin repeat, and nav/unc-53 family		GO:0007165
0.140278	1	5	14.7557	Mixed, incl. g-protein, gamma subunit, and g-protein alpha subunit, group q		GO:0050909
0.140278	1	5	14.7557	Mixed, incl. 5-hydroxytryptamine receptor family, and g-protein coupled receptor		GO:0040013
0.140278	1	5	14.7557	Serine/threonine phosphatases, family 2C, catalytic domain, and GAF-like domain superfamily		GO:0071688
0.140278	1	5	14.7557	Syntrophin, and Distrobrevin		GO:0050839
0.140278	1	5	14.7557	CarboxypepD_reg-like domain, and Neuroendocrine 7B2 precursor		GO:0004180
0.140278	1	5	14.7557	Mixed, incl. hydroxyacylglutathione hydrolase, and dj-1/pfpi family		GO:0009636
0.140278	1	5	14.7557	NADPH-cytochrome P450 reductase, and Cytochrome P450, E-class, group I		GO:0008356
0.140278	1	5	14.7557	Mixed, incl. sam-dependent methyltransferase smt-type, and rieske-like [2fe-2s] domain		GO:0008757
0.140278	1	5	14.7557	Ubiquinone biosynthesis, and UbiA prenyltransferase conserved site		GO:0006744
0.140278	4	111	2.65868	Mostly uncharacterized, incl. phosphoribosyltransferase-like, and adenylate kinase		GO:0009880 GO:0003723 GO:0030659 GO:0003924
0.140278	3	64	3.45836	Mixed, incl. adenylate kinase, and nucleoside phosphatase gda1/cd39		GO:0003723 GO:0030659 GO:0003924
0.140278	1	5	14.7557	Mixed, incl. transthyretin, and amidohydrolase family		GO:0009880
0.140278	2	30	4.91856	Mixed, incl. glutaredoxin, and thioredoxin domain		GO:0015035 GO:0042744
0.140278	1	5	14.7557	Peptidase family M1 domain		GO:0004177
0.140278	1	5	14.7557	Mixed, incl. ciliary rootlet component, centrosome cohesion, and licd family		GO:0005634
0.140278	1	5	14.7557	Mitochondrion outer membrane, and Tom40		GO:0031966
0.140278	1	5	14.7557	Mixed, incl. mitofusin-1, and miro domain		GO:0000151
0.140278	1	5	14.7557	Prohibitin, and FtsH Extracellular		GO:0030968
0.140278	1	5	14.7557	Mixed, incl. frataxin, and adrenodoxin		GO:0042542
0.140278	1	5	14.7557	Mixed, incl. eukaryotic molybdopterin oxidoreductase, and scavenger mrna decapping enzyme dcps/dcs2		GO:0006401
0.140278	3	64	3.45836	Mixed, incl. acyltransferase, and diacylglycerol acyltransferase		GO:0007029 GO:0005811 GO:0046834
0.140278	1	5	14.7557	Diacylglycerol kinase		GO:0046834
0.140278	1	5	14.7557	Mixed, incl. lipin family, and diacylglycerol o-acyltransferase 1		GO:0007029
0.140278	1	5	14.7557	Patatin-like phospholipase domain-containing protein, and Diacylglycerol acyltransferase		GO:0005811
0.140278	1	5	14.7557	Phospholipid metabolism		GO:0032049
0.140278	1	5	14.7557	Mixed, incl. nucleotidyltransferase , and mitochondrial carrier protein		GO:0009409
0.140278	1	5	14.7557	Mixed, incl. 7tm gpcr, serpentine receptor class bc (srbc), and type i protein exporter		GO:0005783
0.140278	1	5	14.7557	Mixed, incl. morn motif, and ryr domain		GO:0031490
0.140278	1	5	14.7557	Multi drug resistance-associated protein, and Phytochelatin synthase		GO:0007040
0.140278	2	29	5.08816	Mostly uncharacterized, incl. corepressor interacting with rbpj 1, and reverse transcriptase (rna-dependent dna polymerase)		GO:0007346 GO:0016604
0.140278	1	5	14.7557	Mixed, incl. cadherin conserved site, and serine-threonine/tyrosine-protein kinase, catalytic domain		GO:0007346
0.140278	1	5	14.7557	WD repeat-containing protein 47, and Macoilin		GO:0005791
0.140278	1	5	14.7557	Mixed, incl. thap domain		GO:0003682
0.140278	1	5	14.7557	Mixed, incl. putative zinc-ring and/or ribbon, and run domain		GO:0048786
0.140278	1	5	14.7557	Mixed, incl. integrin alpha cytoplasmic region, and collagen iv, non-collagenous		GO:0005198
0.140278	1	5	14.7557	Mixed, incl. sda1, and midasin aaa lid domain 5		GO:0006364
0.140278	1	5	14.7557	Collagen triple helix repeat		GO:0007423
0.140278	2	30	4.91856	Mixed, incl. subtilase family, and niemann-pick c1 n terminus		GO:0048665 GO:0030301
0.140278	1	5	14.7557	Hexosaminidase D-like, and GT10-like superfamily		GO:0043229
0.140278	1	5	14.7557	Divergent subfamily of apple domains, and leucine rich repeats (6 copies)		GO:0005615
0.140278	1	5	14.7557	Mixed, incl. zinc finger, flywch-type, and nuclear hormone receptor family 5		GO:0003700
0.140278	1	5	14.7557	CNNM, transmembrane domain, and Synaptophysin/synaptoporin		GO:0008344
0.140278	1	5	14.7557	Calponin repeat, and Troponin		GO:0007526
0.140278	1	5	14.7557	Exoribonuclease, PH domain 2 superfamily, and Rrp44-like cold shock domain		GO:0000178
0.140278	1	5	14.7557	Annexin, and Venom allergen 5-like		GO:0008429
0.140278	1	5	14.7557	Mixed, incl. zinc finger		GO:0007398
0.140278	1	5	14.7557	Mixed, incl. zinc-ribbon, and multifunctional enzyme		GO:0016783
0.140278	1	5	14.7557	Dicer dimerisation domain, and PAZ domain superfamily		GO:0035197
0.140278	1	5	14.7557	RNA dependent RNA polymerase, and UvrD/REP helicase N-terminal domain		GO:0016779
0.140278	1	5	14.7557	Mixed, incl. mut7-c rnase domain, and nucleotidyltransferase domain		GO:0000335
0.140278	1	5	14.7557	Mixed, incl. cdc37, and cs domain		GO:0051879
0.140278	2	31	4.75989	Mixed, incl. hsp70 protein, and dnaj c terminal domain		GO:0008134 GO:0042147
0.140278	1	5	14.7557	UBX domain		GO:0006469
0.140278	1	5	14.7557	KIX domain, and TTC5, OB fold domain superfamily		GO:0016573
0.140278	1	5	14.7557	Mixed, incl. host cell factor, and zinc finger, cxxc-type		GO:0051568
0.140278	1	5	14.7557	Mixed, incl. rna polymerase rpb8, and rna polymerase rbp11		GO:0010458
0.140278	1	5	14.7557	Ubiquitin specific protease, conserved site, and G-protein beta WD-40 repeat		GO:0035255
0.140278	1	5	14.7557	Mixed, incl. hhh-gpd domain, and zinc-finger (cx5cx6hx5h) motif		GO:0003906
0.140278	1	5	14.7557	E2F-DP heterodimerization region, and Retinoblastoma protein family		GO:0009791
0.140278	1	5	14.7557	Mixed, incl. cyclin-dependent kinase regulatory subunit, and skp1 family, dimerisation domain		GO:0019005
0.140278	1	5	14.7557	Mixed, incl. dna condensation, and condensin complex subunit 3		GO:0000228
0.140278	1	5	14.7557	SEPARIN core domain, and Shugoshin C terminus		GO:0072686
0.140278	1	5	14.7557	Mixed, incl. dss1/sem1 family, and 26s proteasome regulatory subunit 10b		GO:0031398
0.140278	1	5	14.7557	E3 ubiquitin-protein ligase, SMURF1 type, and Ubiquitin-like domain		GO:0004842
0.140278	1	5	14.7557	Mixed, incl. protein lin52, and lin-54 family		GO:0001046
0.140278	1	5	14.7557	Mixed, incl. dual specificity tyrosine-phosphorylation-regulated kinase, and lipopolysaccharide kinase (kdo/waap) family		GO:0007017
0.140278	1	5	14.7557	Dynein family light intermediate chain, and Dynein heavy chain 3, AAA+ lid domain		GO:0035371
0.140278	1	5	14.7557	Calponin repeat	https://www.ebi.ac.uk/interpro/entry/InterPro/IPR000557	GO:0001725
0.140278	1	5	14.7557	Heat shock protein Hsp90 family	https://www.ebi.ac.uk/interpro/entry/InterPro/IPR001404	GO:0006468
0.140278	1	5	14.7557	Solute-binding protein family 3/N-terminal domain of MltF	https://www.ebi.ac.uk/interpro/entry/InterPro/IPR001638	GO:0007626
0.140278	1	5	14.7557	Voltage-dependent calcium channel, alpha-1 subunit	https://www.ebi.ac.uk/interpro/entry/InterPro/IPR002077	GO:0051899
0.140278	1	5	14.7557	PIN domain	https://www.ebi.ac.uk/interpro/entry/InterPro/IPR002716	GO:0000184
0.140278	1	5	14.7557	Peptidase M12B, propeptide	https://www.ebi.ac.uk/interpro/entry/InterPro/IPR002870	GO:0030199
0.140278	1	5	14.7557	OTU domain	https://www.ebi.ac.uk/interpro/entry/InterPro/IPR003323	GO:0071108
0.140278	1	5	14.7557	Amino acid permease/ SLC12A domain	https://www.ebi.ac.uk/interpro/entry/InterPro/IPR004841	GO:0006821
0.140278	1	5	14.7557	Linker histone H1/H5, domain H15	https://www.ebi.ac.uk/interpro/entry/InterPro/IPR005818	GO:0045111
0.140278	1	5	14.7557	Linker histone H1/H5	https://www.ebi.ac.uk/interpro/entry/InterPro/IPR005819	GO:0045111
0.140278	1	5	14.7557	LPS-induced tumour necrosis factor alpha factor	https://www.ebi.ac.uk/interpro/entry/InterPro/IPR006629	GO:0007626
0.140278	1	5	14.7557	Partial AB-hydrolase lipase domain	https://www.ebi.ac.uk/interpro/entry/InterPro/IPR006693	GO:0016239
0.140278	1	5	14.7557	Elongator complex protein 1	https://www.ebi.ac.uk/interpro/entry/InterPro/IPR006849	GO:0002098
0.140278	1	5	14.7557	CS domain	https://www.ebi.ac.uk/interpro/entry/InterPro/IPR007052	GO:0051082
0.140278	2	30	4.91856	Galactose-binding-like domain superfamily	https://www.ebi.ac.uk/interpro/entry/InterPro/IPR008979	GO:0003824 GO:0031647
0.140278	1	5	14.7557	Ferritin-like superfamily	https://www.ebi.ac.uk/interpro/entry/InterPro/IPR009078	GO:0030534
0.140278	1	5	14.7557	Tetratricopeptide repeat 2	https://www.ebi.ac.uk/interpro/entry/InterPro/IPR013105	GO:0000209
0.140278	1	5	14.7557	PAS fold	https://www.ebi.ac.uk/interpro/entry/InterPro/IPR013767	GO:0009410
0.140278	1	5	14.7557	Achaete-scute transcription factor-related	https://www.ebi.ac.uk/interpro/entry/InterPro/IPR015660	GO:0046982
0.140278	1	5	14.7557	Synaptobrevin/Vesicle-associated membrane protein	https://www.ebi.ac.uk/interpro/entry/InterPro/IPR016444	GO:0016079
0.140278	1	5	14.7557	Annexin repeat, conserved site	https://www.ebi.ac.uk/interpro/entry/InterPro/IPR018252	GO:0008429
0.140278	1	5	14.7557	Cyclic nucleotide-binding, conserved site	https://www.ebi.ac.uk/interpro/entry/InterPro/IPR018488	GO:0005829
0.140278	1	5	14.7557	Epithelial sodium channel, conserved site	https://www.ebi.ac.uk/interpro/entry/InterPro/IPR020903	GO:0043200
0.140278	1	5	14.7557	Sec1-like, domain 2	https://www.ebi.ac.uk/interpro/entry/InterPro/IPR027482	GO:0016081
0.140278	1	5	14.7557	Troponin T	https://www.ebi.ac.uk/interpro/entry/InterPro/IPR027707	GO:0007526
0.140278	1	5	14.7557	Galactosyltransferase, C-terminal	https://www.ebi.ac.uk/interpro/entry/InterPro/IPR027791	GO:0022604
0.140278	1	5	14.7557	KA1 domain/Ssp2, C-terminal	https://www.ebi.ac.uk/interpro/entry/InterPro/IPR028375	GO:0048699
0.140278	1	5	14.7557	Intracellular lipid binding protein	https://www.ebi.ac.uk/interpro/entry/InterPro/IPR031259	GO:0005504
0.140278	3	66	3.35356	C2 domain superfamily	https://www.ebi.ac.uk/interpro/entry/InterPro/IPR035892	GO:0004842 GO:0042734 GO:0031430
0.140278	2	29	5.08816	Thrombospondin type-1 (TSP1) repeat superfamily	https://www.ebi.ac.uk/interpro/entry/InterPro/IPR036383	GO:0005576 GO:0030199
0.140278	1	5	14.7557	ADAM cysteine-rich domain 2	https://www.ebi.ac.uk/interpro/entry/InterPro/IPR041645	GO:0030199
0.140278	1	5	14.7557	Sec1-like, domain 1	https://www.ebi.ac.uk/interpro/entry/InterPro/IPR043154	GO:0016081
0.140278	1	5	14.7557	Calcium channel		GO:0051899
0.140278	1	5	14.7557	Dynein		GO:0035371
0.140278	2	29	5.08816	Lipid degradation		GO:0005811 GO:0016239
0.140278	1	5	14.7557	mRNA transport		GO:0051170
0.140278	2	30	4.91856	Mitochondrion inner membrane		GO:0005743 GO:0005741
0.140278	1	5	14.7557	Calponin family repeat	http://pfam.xfam.org/family/PF00402	GO:0001725
0.140278	1	5	14.7557	Linker histone h1 and h5 family	http://pfam.xfam.org/family/PF00538	GO:0045111
0.140278	1	5	14.7557	Protein-L-isoaspartate(D-aspartate) O-methyltransferase (PCMT)	http://pfam.xfam.org/family/PF01135	GO:0010506
0.140278	1	5	14.7557	Reprolysin family propeptide	http://pfam.xfam.org/family/PF01562	GO:0030199
0.140278	1	5	14.7557	HORMA domain	http://pfam.xfam.org/family/PF02301	GO:0003677
0.140278	1	5	14.7557	Hypothetical methyltransferase	http://pfam.xfam.org/family/PF05148	GO:0008757
0.140278	1	5	14.7557	Tight junction protein, Claudin-like	http://pfam.xfam.org/family/PF06653	GO:0005911
0.140278	1	5	14.7557	LITAF-like zinc ribbon domain	http://pfam.xfam.org/family/PF10601	GO:0007626
0.140278	1	5	14.7557	Scavenger mRNA decapping enzyme C-term binding	http://pfam.xfam.org/family/PF11969	GO:0006401
0.140278	1	5	14.7557	PAS domain	http://pfam.xfam.org/family/PF13426	GO:0009410
0.140278	2	30	4.91856	RING-type zinc-finger	http://pfam.xfam.org/family/PF13445	GO:0000724 GO:0035176
0.140278	1	5	14.7557	Sulfotransferase family	http://pfam.xfam.org/family/PF13469	GO:0006478
0.140278	2	29	5.08816	C2H2-type zinc finger	http://pfam.xfam.org/family/PF13894	GO:0030239 GO:0030182
0.140278	1	5	14.7557	Eps15 homology domain	http://smart.embl-heidelberg.de/smart/do_annotation.pl?BLAST=DUMMY&DOMAIN=SM00027	GO:0048488
0.140278	2	30	4.91856	Thrombospondin type 1 repeats	http://smart.embl-heidelberg.de/smart/do_annotation.pl?BLAST=DUMMY&DOMAIN=SM00209	GO:0005576 GO:0030199
0.140278	4	106	2.78409	Ankyrin repeats	http://smart.embl-heidelberg.de/smart/do_annotation.pl?BLAST=DUMMY&DOMAIN=SM00248	GO:0043069 GO:0001708 GO:0006974 GO:0016327
0.140278	1	5	14.7557	Domain in histone families 1 and 5	http://smart.embl-heidelberg.de/smart/do_annotation.pl?BLAST=DUMMY&DOMAIN=SM00526	GO:0045111
0.140278	1	5	14.7557	Large family of predicted nucleotide-binding domains	http://smart.embl-heidelberg.de/smart/do_annotation.pl?BLAST=DUMMY&DOMAIN=SM00670	GO:0000184
0.140278	1	5	14.7557	Possible membrane-associated motif in LPS-induced tumor necrosis factor alpha factor (LITAF), also known as PIG7, and other animal proteins.	http://smart.embl-heidelberg.de/smart/do_annotation.pl?BLAST=DUMMY&DOMAIN=SM00714	GO:0007626
0.145285	6	211	2.09796	Zinc finger	http://smart.embl-heidelberg.de/smart/do_annotation.pl?BLAST=DUMMY&DOMAIN=SM00355	GO:0000977 GO:0030239 GO:0007398 GO:0016607 GO:0030182 GO:0032266
0.147358	2	32	4.61115	Thrombospondin type-1 (TSP1) repeat	https://www.ebi.ac.uk/interpro/entry/InterPro/IPR000884	GO:0005576 GO:0030199
0.147358	3	70	3.16193	Protein-tyrosine phosphatase, catalytic	https://www.ebi.ac.uk/interpro/entry/InterPro/IPR003595	GO:0007517 GO:0005912 GO:0040037
0.147358	2	32	4.61115	Rho GTPase activation protein	https://www.ebi.ac.uk/interpro/entry/InterPro/IPR008936	GO:0005096 GO:0042734
0.147358	2	32	4.61115	Calponin homology (CH) domain	http://pfam.xfam.org/family/PF00307	GO:0045746 GO:0031901
0.15004	2	33	4.47141	Dwarfin, and Transforming growth factor-beta-related		GO:0032968 GO:0005102
0.15004	1	6	12.2964	Mixed, incl. mitoguardin, and transmembrane protein 26		GO:0008284
0.15004	1	6	12.2964	Mixed, incl. nuclear hormone receptor family 5, and fork head domain conserved site 2		GO:0045471
0.15004	2	33	4.47141	Mixed, incl. sh2 domain, and furin-like cysteine-rich domain		GO:0007517 GO:0016323
0.15004	2	33	4.47141	Mixed, incl. ptp type protein phosphatase, and lar-interacting protein, liprin		GO:0005912 GO:0040037
0.15004	1	6	12.2964	Troponin, and Tropomyosin		GO:0030240
0.15004	1	6	12.2964	Mixed, incl. lim and senescent cell antigen-like-containing domain protein 1, and integrin-linked protein kinase, pseudokinase domain		GO:0045216
0.15004	1	6	12.2964	Mixed, incl. mpp5, sh3 domain, and lethal(2) giant larvae protein		GO:0005080
0.15004	1	6	12.2964	Mixed, incl. glycogen synthase kinase 3, catalytic domain, and axin-like		GO:0016055
0.15004	1	6	12.2964	Mixed, incl. tau and map protein, tubulin-binding repeat, and cyclin-dependent kinase 5 activator		GO:0010468
0.15004	1	6	12.2964	Mixed, incl. serine/threonine-protein kinase lats2, and scaffold protein salvador		GO:0048621
0.15004	1	6	12.2964	Mixed, incl. atg6/beclin, and vacuolar 14 fab1-binding region		GO:0009267
0.15004	2	34	4.3399	Mixed, incl. emp24/gp25l/p24 family/gold, and coatomer epsilon subunit		GO:0048259 GO:0008593
0.15004	1	6	12.2964	Mixed, incl. peptidase m48, and caax protease self-immunity		GO:0004197
0.15004	1	6	12.2964	Mixed, incl. epidermal growth factor receptor kinase substrate 8-like, and protein of unknown function duf2045		GO:0005903
0.15004	4	115	2.5662	Mixed, incl. transducer, and regulator of g protein signalling domain		GO:0043087 GO:0050909 GO:0040013 GO:0051610
0.15004	1	6	12.2964	Mixed, incl. neuropeptide y receptor family, and serpentine type 7tm gpcr chemoreceptor srbc		GO:0007271
0.15004	1	6	12.2964	Mixed, incl. basigin-like, and laminin g domain		GO:0017154
0.15004	1	6	12.2964	Mixed, incl. protein cip2a, and calponin repeat		GO:0031072
0.15004	2	33	4.47141	Mixed, incl. nucleoside phosphatase gda1/cd39, and imp dehydrogenase/gmp reductase		GO:0030659 GO:0003924
0.15004	1	6	12.2964	Mixed, incl. cytochrome c1, and cytochrome c oxidase subunit vb		GO:0006122
0.15004	1	6	12.2964	Mixed, incl. sphingolipid metabolism, and cation efflux protein, cytoplasmic domain superfamily		GO:0006996
0.15004	1	6	12.2964	Mixed, incl. dc-stamp-like protein, and transient receptor potential channel, canonical		GO:0007338

## Sheet: qPCR normalization
Table S6. qPCR sample quantification and normalization parameters. Details include RNA concentrations (ng/µL) measured by Qubit and the calculations used for normalizing samples to a standard concentration.
sample	conc.	normalize to 10000	DDW_15
Ovaries RV+1	3000	5	15
Ovaries RV+2	3600	4.16667	15.8333
Ovaries RV+3	8400	1.78571	18.2143
Ovaries RV+4	11000	1.36364	18.6364
Ovaries RV+ 5	15800	0.949367	19.0506
Glands RV+1	2700	5.55556	14.4444
Glands RV+2	2400	6.25	13.75
Glands RV+3	1700	8.82353	11.1765
Glands RV+4	2200	6.81818	13.1818
Glands RV+5	850	17.6471	2.35294
Ovaries RV-1	4300	3.48837	16.5116
Ovaries RV-2	5900	2.54237	17.4576
Ovaries RV-3	3000	5	15
Ovaries RV-4	4600	3.26087	16.7391
Ovaries RV-	1400	10.7143	9.28571
Glands RV-1	1900	7.89474	12.1053
Glands RV-2	5500	2.72727	17.2727
Glands RV-3	4000	3.75	16.25
Glands RV-4	1200	12.5	7.5
Glands RV-5	2500	6	14
